# Supplementary material for: Causal relationship between trunk and lower limb fat mass and intervertebral disc disorders: A 2-sample Mendelian randomization study
Source: Medicine (Baltimore). 2025 Jul 18;104(29):e42884. doi: 10.1097/MD.0000000000042884 (PMC12282720; doi:10.1097/MD.0000000000042884)
Supplement: Supplementary file 1 [file medi-104-e42884-s001.xlsx]

## Sheet: Supplemental Table 1
Supplemental table 1 The effect size of individual SNP in MR analysis of trunk fat mass and IVDDs. CI = confidence interval, IVDDs = Intervertebral disc disorders, MR = mendelian randomization, OR = odds ratio, SNP = Single nucleotide polymorphism.
	SNP	OR	OR lower 95% CI	OR upper 95% CI	P
1	rs10050620	1.54031297537424	0.460585320105628	5.15119340226069	0.483088701517024
2	rs10071662	2.8435090465904	0.794289316770759	10.1795951768731	0.108261866960158
3	rs10100245	0.657125875734806	0.320853197370376	1.34583173893627	0.250985
4	rs10116857	4.32292962920974	1.07585536157148	17.3701049849329	0.0391089915233228
5	rs10117799	1.04756947278009	0.415004971442326	2.64431001027964	0.921636772617323
6	rs1013293	1.91764022608913	0.904724209689954	4.06460222610312	0.0893635087562931
7	rs1013402	1.26694274857817	0.720275701641703	2.22851322697163	0.41153782384623
8	rs10141106	1.46225527857463	0.515112363708509	4.15092055707153	0.475340571351257
9	rs10146997	1.51196197293613	0.804699919306839	2.84084657243917	0.198881958629893
10	rs10172196	1.07999806383553	0.514978721940413	2.26493982798663	0.838606768928626
11	rs10187101	0.747885421281343	0.242432415176852	2.30716920819827	0.61325042078931
12	rs1020048	4.6199365492453	1.15003262521979	18.5593114934225	0.0310032747255581
13	rs10411932	4.15207545497155	1.16404730270123	14.8101632500428	0.02822688547237
14	rs10510025	0.801805990968869	0.298675407713631	2.15248001860928	0.661083428603841
15	rs10513935	0.520005388269353	0.128079440107505	2.11123349385501	0.360345971110013
16	rs1056441	5.13021570391444	1.76187712026224	14.9381093982156	0.0027115483247695
17	rs1062557	1.78280339253643	0.596597707017728	5.32752288359861	0.30056958326781
18	rs10745785	0.147731028905147	0.0448466295240304	0.48664653582671	0.00166595119034453
19	rs10755150	0.406725814934689	0.113847696647602	1.45304554598357	0.166110662961595
20	rs10756798	1.62783763327425	0.622445150247653	4.25717086758504	0.320511217554993
21	rs10770294	0.810487911945926	0.205829702662285	3.1914278984713	0.763811671419433
22	rs10788797	1.41722898504048	0.516043108140902	3.89219033129778	0.498715520930179
23	rs10795422	1.2243576316015	0.398883258105118	3.75812115349744	0.723523324376749
24	rs10799778	0.588523685410453	0.173547841251597	1.99576166313111	0.3948329338846
25	rs10829612	0.345003368597207	0.0999856874401895	1.19044362639024	0.092157568757555
26	rs10915846	0.80338615310122	0.232684532265422	2.77383848728948	0.729138800140215
27	rs10938398	2.01766980573061	1.17413771371602	3.46721802510947	0.0110484607836488
28	rs10984732	1.05968541356031	0.285311488384659	3.9358147898992	0.930993430342643
29	rs10999456	1.16856662908923	0.470969590649702	2.89943978068139	0.736880697918312
30	rs11023199	0.441811081680804	0.130551763724327	1.49516962718435	0.189079016745954
31	rs11030016	0.416547863167628	0.166818975726745	1.04012221363675	0.0606905772062769
32	rs11042030	0.752374453644215	0.331710948244502	1.70650779388562	0.495915743815692
33	rs11075263	1.35076339964868	0.401377359554275	4.54575156868989	0.627235495539741
34	rs11105842	0.875514483961752	0.29211969271905	2.62401211124109	0.81235513117699
35	rs111258054	1.3615481387331	0.51548054084907	3.5962818907462	0.533424163323594
36	rs11135450	2.27476568318169	0.880703310733499	5.87548479756639	0.0895819264029698
37	rs11150745	0.838941086457255	0.353827349060542	1.98916830034427	0.690118736940374
38	rs11165643	1.44029699632653	0.693206613333859	2.9925499810951	0.328130957464545
39	rs1118151	1.35284992607149	0.407770625946458	4.48831476819508	0.621363918401779
40	rs11205303	0.37389782068489	0.220853135690439	0.632998	0.000249868342609034
41	rs112108364	1.68561313987287	0.632384833144914	4.49297881352095	0.296556164428312
42	rs113603865	1.4697026814854	0.501368990225504	4.30825602316138	0.482832407156687
43	rs113866544	0.506161702470494	0.25864200406101	0.99055708286035	0.0468452145514364
44	rs1147346	1.23528607792035	0.371936115524897	4.10267148203761	0.73007105263684
45	rs11538	0.442690311028536	0.141958721309577	1.38050490783986	0.160225363927697
46	rs11583602	4.40226882946203	1.21418336944126	15.9613212753615	0.0241135348444891
47	rs1159974	0.522156075487641	0.177783955383508	1.53358589969783	0.237168088320258
48	rs11603984	1.3288979685178	0.509756497698953	3.46433997154001	0.560798807650582
49	rs1160543	2.18340509302841	0.957461125110381	4.97906147334472	0.0633617151567017
50	rs11619393	2.19028796070599	0.396085295495753	12.1119400426342	0.368879437188445
51	rs11709402	2.65190791962988	1.18003028539186	5.95969078188559	0.0182407174147421
52	rs117113213	1.1224853477388	0.469082546901206	2.6860375944741	0.795205844334607
53	rs117342986	1.75138355016036	0.299695754301087	10.2349	0.533822267402671
54	rs117755721	1.31467503064884	0.414621360095784	4.1685513640982	0.64215787388692
55	rs11779446	0.690847214249858	0.258940459838801	1.84316453957757	0.460102660610899
56	rs11782074	3.07711900778001	1.10873807557972	8.54003447395835	0.0309123437820426
57	rs1182199	1.73925958096213	0.944010465413268	3.20443893452419	0.0758660059232376
58	rs11856579	1.33202056350404	0.350452104296616	5.06282815781269	0.673867169843312
59	rs11870618	2.81414603835839	0.822948169102066	9.62322807504298	0.0990724485366793
60	rs12072739	2.08481170822011	0.838849744378951	5.18142836408633	0.113721396258301
61	rs12103006	0.7328820767408	0.301578380931916	1.78101671859949	0.492732224035871
62	rs12119170	0.714148963477163	0.200156631097409	2.5480481922545	0.603926674412285
63	rs12144626	0.988454743592887	0.365401175432538	2.67389063260325	0.981752902975766
64	rs1218822	1.42009986086115	0.536361993305485	3.75993012179974	0.480180450596484
65	rs12213070	0.640131218167018	0.247422751726702	1.65614509422566	0.357687049705098
66	rs12218858	2.67987791674815	0.952849304560702	7.53712640005072	0.0616988350726425
67	rs1229984	0.440034441739192	0.0294992116633434	6.5639147285191	0.551599310975123
68	rs12316080	1.14688414131439	0.493429144724095	2.66571856904384	0.750119286986746
69	rs12451882	0.928303540848746	0.334865335757726	2.57341495799312	0.88628241782808
70	rs12459965	5.99282541192869	2.03310674735891	17.6645699811444	0.0011681688729573
71	rs12461902	0.588942396981696	0.267052941309978	1.29881792449513	0.189502965848516
72	rs12475388	3.70433700204947	1.3422560093043	10.2231709373126	0.0114610471964439
73	rs12528644	0.427662577753995	0.124467972556739	1.46941640210151	0.177385692935677
74	rs12538435	1.5612110736866	0.586812472264718	4.15359272647178	0.372243588200425
75	rs12613191	3.06098496491768	0.70321195432458	13.3240467512408	0.136013087822586
76	rs12724928	7.53363215561804	3.5454976153968	16.007799077256	1.5094117441183e-07
77	rs12881629	6.2172327150349	1.80310773200724	21.4374227045603	0.00381028897426126
78	rs12890931	8.63234115655325	2.94249466874875	25.3245365691046	8.65631066645364e-05
79	rs12921077	2.07497706464164	0.600637242246392	7.16827	0.248476362315606
80	rs13008033	4.33926547443088	1.29748232375993	14.5121243756318	0.0171816545200502
81	rs13056230	6.86562170882361	1.94934823333783	24.1807803462385	0.00270756746528678
82	rs13084608	0.664802556401463	0.276533232534279	1.59822541018875	0.361630290307987
83	rs13106087	0.853074359255854	0.398681716989972	1.82535549388659	0.682210422388231
84	rs13107325	1.1362291355647	0.209188942761202	6.17153388446468	0.88240292410935
85	rs13191298	3.51226114764618	0.9432060924406	13.078772993657	0.0610915554338063
86	rs13292699	0.463865887705596	0.242876599576027	0.885929571447028	0.0199713099445117
87	rs1329733	2.87914039784865	0.943027684097763	8.79025035034364	0.0633123391724625
88	rs13333747	0.514763063999031	0.220295232158847	1.20284497063741	0.125154079178188
89	rs1336486	0.958530002081634	0.36100395208859	2.54506843920963	0.932252322268444
90	rs13389219	0.712680392280298	0.317314623064553	1.60066162925454	0.411933406416907
91	rs143281807	0.169822630427185	0.0307781571247739	0.937019253241598	0.041885959507527
92	rs1436348	1.59315666777703	0.499432055766243	5.08206899973272	0.431339803891282
93	rs1440286	3.00133031856246	0.889439735514721	10.1277054773242	0.0765299550346545
94	rs1441264	0.814361552817742	0.316131417436934	2.09781344759897	0.67058021364937
95	rs1446585	3.07065137388037	1.12096714487046	8.41139716097834	0.0291016920820858
96	rs1458156	1.52774887472734	0.53221751664356	4.38545623028379	0.430866377428833
97	rs147730268	0.749951909765739	0.415871380906633	1.35240820307265	0.338820945552199
98	rs1480474	1.05117668470502	0.444910250627653	2.48358499474581	0.909415203625542
99	rs1503526	2.97932778043741	1.03036543988311	8.61480177779752	0.04388172044922
100	rs1506285	2.86872205886975	0.965433842787851	8.52421562857346	0.0578689728388436
101	rs154001	2.72177716927855	0.69302110030231	10.6895316116268	0.151398039857093
102	rs1582931	0.55934373367671	0.190727843724957	1.64037618363985	0.289876375296126
103	rs16916303	0.698275948343047	0.211770284882648	2.30244436940046	0.555201906280237
104	rs16934748	0.18620029679728	0.0594010460407342	0.583669023330328	0.00393067910848196
105	rs16996657	0.556240914574656	0.228591450577271	1.35352373969149	0.196078908776346
106	rs17024393	1.35652169248328	0.84280864668354	2.18335574678631	0.209214163439312
107	rs17047234	0.917792376255213	0.320577539842517	2.62757910715139	0.872999941169039
108	rs17055384	0.888486989820932	0.273754407937454	2.88363989105673	0.843950324720363
109	rs17055653	1.40483512539729	0.563537415964436	3.50209528886824	0.465771163946225
110	rs17115183	1.6070869711906	0.568274888748485	4.5448577512523	0.371069228408995
111	rs17115481	2.87777854588615	0.950693154940287	8.71112757689181	0.0614114921271138
112	rs1724557	0.52244277330264	0.205008006402098	1.33139410585166	0.17373666902336
113	rs17704028	0.897384077978976	0.324662591498706	2.48041568230193	0.834661679078994
114	rs17770336	1.20961736680713	0.585093365291504	2.50075331712646	0.607556209243238
115	rs1788808	2.91582177146358	1.60051430129794	5.31205287953145	0.000470805871858994
116	rs1799507	2.33790535969635	0.540585734871517	10.1108873547985	0.255662155571951
117	rs1808629	1.04214050945259	0.508287789082042	2.13669669972498	0.910284232622811
118	rs1861410	0.623031688315824	0.289573490809691	1.34048349370755	0.226127841668104
119	rs197374	5.9320402918743	1.61726207736767	21.7584413292467	0.00725288775701977
120	rs2002023	5.02447987376988	1.63655195116531	15.4259679834438	0.00479181779734274
121	rs2055931	0.71001257223103	0.192046850057433	2.62497329466931	0.607696386942818
122	rs2058526	3.11827495196387	0.791144948477593	12.2905906114379	0.104116985633576
123	rs2119263	0.363009819626377	0.102136805455568	1.29019239007334	0.117303033219413
124	rs215634	3.24574971324946	1.14466767230343	9.20344957402299	0.0268223640525087
125	rs2164840	1.35835870356514	0.387780261002412	4.75820600765366	0.632034047852727
126	rs217672	1.89964677254678	0.670838862684653	5.37932141558671	0.226947903316735
127	rs2192527	1.6481292013656	0.766086775780214	3.54572086383762	0.201148475834834
128	rs2208947	4.84287355498829	1.17908682990453	19.8911765230249	0.0286294192849517
129	rs2216931	1.26719329702252	0.460592349622748	3.48633418104759	0.64651272944152
130	rs2237025	0.501597951490285	0.138020544659789	1.82292067865279	0.294646065537827
131	rs2261747	0.922120175715311	0.395063155680143	2.15232832076518	0.851281901182222
132	rs2267373	0.616013008812305	0.311303115000704	1.21897921588459	0.164120587073617
133	rs2269487	2.43601133116755	0.712370418923872	8.33014825986317	0.155799046844696
134	rs2276190	0.675840859931886	0.221528252507796	2.06186282238378	0.491157543715541
135	rs2287214	2.87479862924542	1.21383187203708	6.80857649984237	0.0163719745534953
136	rs2289379	2.44735698671782	0.741443250950271	8.07823958578084	0.141835485471561
137	rs2302209	1.23774275729567	0.601368677014752	2.54753397008124	0.562492106687041
138	rs2307111	1.32377708123039	0.743640706517217	2.35649520720567	0.340435031887029
139	rs2442439	0.348026916726904	0.134457737381534	0.900823835989005	0.0296110631002493
140	rs2447832	2.74306198391329	0.9675690451253	7.77659133009564	0.0576975434080419
141	rs247008	0.912181453847638	0.263540721016211	3.15729197952831	0.884634859329901
142	rs2482356	1.30766653099607	0.367313796343278	4.65539757371159	0.678834541791241
143	rs2494196	0.51221263957857	0.279525417465452	0.938597250021006	0.0303819576275908
144	rs2499468	0.547520343286498	0.17825879582771	1.68170397943395	0.292758096097311
145	rs252749	4.24261677257621	1.60246724105067	11.2325522905188	0.00362292975393133
146	rs2606227	0.687698134339279	0.224766672213643	2.10408740457838	0.511687185814736
147	rs2610245	3.53585843601995	1.10014718845857	11.3642020001802	0.0339866731585147
148	rs2678204	1.41734383906532	0.640291386958078	3.13742086658419	0.389617304476421
149	rs2737263	0.92721939202462	0.475935564091566	1.8064121822615	0.824250820842932
150	rs2744956	2.34859435325916	1.61993365773454	3.40501316817798	6.6220764695922e-06
151	rs2770229	2.20507815447697	0.569515904302781	8.53772411027609	0.252248084574474
152	rs2802295	2.87500566720886	1.38166486802765	5.98238963568818	0.00473199559693592
153	rs2802774	1.57288936716232	0.50365540396194	4.91205086229798	0.435667069865107
154	rs2815752	1.40871964127248	0.618912612557281	3.20642	0.414140208405009
155	rs28366156	1.26186527112504	0.41642250443005	3.82377019861311	0.680923793884318
156	rs28375268	0.488791510218881	0.189915425766509	1.25801861274708	0.13778208480716
157	rs28714450	2.54404768148293	0.798969801221347	8.10065486300604	0.114062450554606
158	rs28742003	1.02127544843371	0.459762069561033	2.26857240000097	0.958766948185802
159	rs2943653	1.0477618893337	0.404288910813972	2.71539720080344	0.923497724594693
160	rs2954021	0.505380357181118	0.212002204123596	1.20474834910496	0.123625023148691
161	rs2966859	1.0663157354905	0.346081568595192	3.28543716549266	0.910951611701644
162	rs2980237	0.54120158994507	0.160496325395087	1.82495867265531	0.322173003838571
163	rs3106166	0.493038080223427	0.149254918832299	1.6286669173264	0.246072194005317
164	rs3113509	1.48098481782063	0.566434841544201	3.8721418065242	0.423213106751007
165	rs314279	0.286198107853109	0.129038266451977	0.634767958303152	0.00208183821316633
166	rs33503	1.23894256126626	0.455205289833001	3.37205806786677	0.674912434364856
167	rs34045288	1.74054519008596	0.830974873374057	3.64571499789221	0.141789631816793
168	rs34234296	0.59052758780321	0.202295584079489	1.72382819695981	0.335191882689533
169	rs34483452	0.715902485122476	0.358527111936049	1.42950519261136	0.343516400515836
170	rs34517439	1.28273277411971	0.780861526891396	2.10716409137378	0.325494831076678
171	rs34571768	2.05975940572849	0.586518983754049	7.23354047695422	0.259538677579241
172	rs34580448	1.91977803058479	0.276988681039767	13.3057700151541	0.509062077461385
173	rs34675417	1.47642050070239	0.553302104709776	3.93965155082444	0.436526159088792
174	rs34981742	0.59825567666089	0.150097661886511	2.38451319066912	0.466482683695509
175	rs35142762	0.706181442783297	0.452787297979344	1.10138299452528	0.124993713141075
176	rs35307904	0.605892036029232	0.256692596422269	1.43013536206454	0.252830478925104
177	rs35502096	0.730550388482617	0.207951979692266	2.56647650530615	0.624316795312464
178	rs35537311	1.09841824612756	0.317498748239443	3.80008629991839	0.882153958747316
179	rs35867081	1.04300919457146	0.363011588028914	2.9967863722134	0.937668270801399
180	rs35937770	0.485211666794721	0.179389183253593	1.31239998601753	0.154302790845936
181	rs3730071	0.246197803380601	0.0377352754752168	1.60627841260207	0.142992333611865
182	rs3766823	2.02402023924225	0.760427506375709	5.38730897358964	0.158047373066326
183	rs3772882	1.40178750534952	0.426282443139218	4.60963908267805	0.578140024066196
184	rs3774063	1.63795610262477	0.408097223211982	6.57416919676543	0.486460428483959
185	rs3803286	5.47341469384273	2.0145407968943	14.8710159937979	0.000857797993726431
186	rs3814883	3.42590968047607	1.75211136675996	6.69869356562858	0.000319102290278415
187	rs3822742	1.59674396898311	0.608516387312093	4.18984822043307	0.341716660549232
188	rs3826408	2.34190278966305	0.705758001598262	7.77108961401974	0.16436231924974
189	rs3845344	0.529420278864017	0.156484719501941	1.79113866558055	0.306443920440103
190	rs394608	3.3719107669662	1.33872799749884	8.49297410797782	0.00990980330183275
191	rs396354	2.96385490341049	0.774108971563146	11.3478027140445	0.112694719482247
192	rs40067	1.46481439867533	0.500075522440309	4.29071435469566	0.486324203426934
193	rs4017425	0.885986903809275	0.280313207116954	2.80034180977436	0.83665488088192
194	rs41271299	1.33055220728258	0.29409938668935	6.01962892963983	0.710753383377147
195	rs4253755	4.1694926636786	1.14668351596713	15.160825834151	0.030172755828598
196	rs429343	1.89144441120916	0.675958991234467	5.29257248899204	0.224738054396067
197	rs429358	2.50700267727134	1.18484867936111	5.30452751758537	0.0162357469564633
198	rs4308382	0.373322254261423	0.12089253271704	1.15283799912637	0.0867552971409356
199	rs4398538	1.36100374225586	0.45176405393768	4.10021817869106	0.583833906116689
200	rs441792	1.4689791938193	0.562530397315005	3.83605913951282	0.432301701929369
201	rs4430672	0.604172825190901	0.203816110997461	1.79095166183257	0.363410127173919
202	rs4482463	0.474286981856083	0.168229901868686	1.3371471935693	0.158366158048264
203	rs4485425	0.944925314864869	0.226072967549475	3.94953832981852	0.938120910012498
204	rs4561800	0.676573047203979	0.200053743062006	2.28814058260834	0.529675076301235
205	rs4658403	2.54131129614338	0.709599657882552	9.10127708231632	0.15187450143085
206	rs467176	0.512163871814627	0.145939103260481	1.79740608056197	0.296204802162471
207	rs4709745	0.797237992502402	0.258425343225048	2.45946627663279	0.693397084133879
208	rs4718964	4.62571034382475	1.78295565947724	12.0009693293443	0.00163905479860091
209	rs4722398	2.03393758245565	0.474164561535655	8.72461256051598	0.339264653683525
210	rs477895	0.933313614732255	0.335281451473433	2.5980390493317	0.894884107808857
211	rs4804312	0.617075268492295	0.202560009991903	1.87984729562395	0.395646395093478
212	rs4898556	8.58107797921318	2.77333534076227	26.5510261968891	0.000191433565814854
213	rs4908676	0.954274285291159	0.303089100216217	3.00452708763966	0.936249623577764
214	rs4936175	3.38762322243352	0.892919518805814	12.8522121596343	0.072890410791179
215	rs4942099	0.7622547895009	0.212270844433314	2.73722171157422	0.677256598626894
216	rs530255	1.45649841014725	0.417192286247565	5.08491572996776	0.555520222674936
217	rs543874	1.34472062010233	0.863158464501413	2.09494967667716	0.19039015947325
218	rs55707359	3.26270078773059	0.0475832460431546	223.717743438591	0.583536380813496
219	rs55726687	2.88107177421961	1.20629562179593	6.88104509228596	0.0172076450125849
220	rs56094641	1.47298330783702	1.14876791914674	1.88870161588257	0.00226223619248617
221	rs56186137	0.521215643531899	0.333018912661696	0.815766722949902	0.00435904834989481
222	rs56374036	0.705438693001013	0.190289609447304	2.61519139709406	0.601696338933012
223	rs57636386	0.727928459896962	0.295482826461205	1.79326781550715	0.489981898166541
224	rs577525	1.13291029490559	0.50530913103317	2.54000107553728	0.761933770839912
225	rs584170	1.0281055043801	0.260788621379858	4.05309450444563	0.968409084545234
226	rs587271	0.142800937996302	0.0428960410698648	0.475384380097249	0.00151445317224765
227	rs58862095	2.72119234658667	1.15100964096776	6.43338467686152	0.0225859415635828
228	rs595127	3.45556972571557	0.946197774241673	12.6199431602468	0.0606119072766376
229	rs6058209	3.03943098376708	1.16620786351052	7.92152153499857	0.0229296246947877
230	rs6059298	1.61118635781326	0.439312953020911	5.90904834868365	0.471898129773232
231	rs6069037	1.44879679403952	0.378935806875596	5.53922884122771	0.587947219386328
232	rs60814640	0.835938758130272	0.357602399381881	1.95410771446795	0.679141027417417
233	rs61754230	5.1375309522827	0.509505300613236	51.8036304114891	0.165114608658282
234	rs617948	4.7781934080616	1.33566839871076	17.0934135050892	0.0161698359837805
235	rs61871585	0.825087074039793	0.244236762782682	2.78733091608033	0.756896246566408
236	rs61903695	0.503357244879394	0.167918127476532	1.50888126124432	0.220363152195571
237	rs61992671	0.434905195454796	0.143042876089124	1.32227856573387	0.142212385856521
238	rs62025831	0.630989266160732	0.382371553458856	1.04125803922519	0.0715769807837681
239	rs62068776	2.62272183540848	0.733807313554061	9.37394558336146	0.137880967329382
240	rs62072006	3.52746506401396	0.880174700446714	14.1369773199841	0.0751096542951001
241	rs62182439	8.9782629736978	2.38098568258611	33.8553930056895	0.00119089894592461
242	rs62190394	1.26064981815066	0.543726050422576	2.92286522370625	0.589292551877522
243	rs62379271	0.464161265308142	0.133402310524299	1.61500711168876	0.227622961116069
244	rs62407565	0.799209901780055	0.205035538544978	3.11524758895964	0.74676435896012
245	rs62425398	0.229846850085968	0.0500492605764863	1.05555154833319	0.0586927098541779
246	rs62443626	1.23044997314237	0.351869481324731	4.30275206223076	0.745419687951234
247	rs62473743	0.545132784840503	0.165186889469053	1.79899115518872	0.319247456720313
248	rs6429425	4.71504111784521	1.34725999812905	16.5013529488326	0.0152504345694125
249	rs6461999	1.31915132902512	0.523339645424523	3.32510682896411	0.557052325535723
250	rs6567160	1.01774696095091	0.681095976429861	1.52079723323909	0.931589798610846
251	rs6569648	1.01337020408482	0.359926743242974	2.85313383849802	0.979936644521278
252	rs6575340	1.76805622258691	0.762721544599579	4.09851121731382	0.183997596476681
253	rs6684205	1.21122418791264	0.480023377001531	3.05623455788478	0.684882521765603
254	rs6688826	2.7028400885296	0.67778742155112	10.7782238381533	0.158862851671152
255	rs6693294	0.988135096236826	0.441276772838646	2.21269513492383	0.976848755628017
256	rs67180261	1.59044340838004	0.483275624296291	5.23409439270357	0.445166011642544
257	rs6750646	2.44949944323974	0.628987432513147	9.53921686234389	0.196504352112707
258	rs6752378	1.29814664627819	0.665562383233696	2.53197109346189	0.443940573252507
259	rs6768228	0.355803292226173	0.105669946095154	1.19803205582205	0.0952549996315992
260	rs67689854	2.93763814295953	1.33899055073538	6.44494306119726	0.00718339745301061
261	rs6790206	1.62025367262983	0.441340233747483	5.94829513135321	0.467045707548722
262	rs6840236	0.847569993112141	0.335997682352124	2.13803526320536	0.726091952517476
263	rs6934060	0.33856992020311	0.0921904440708226	1.24339992091024	0.102727801085827
264	rs6946091	0.331037315370425	0.095317417444203	1.14969233437118	0.0817892135496855
265	rs6948959	2.54810324289563	0.964154370034116	6.73422258743222	0.059243730179769
266	rs6950442	2.9631189515584	1.01235385094607	8.67292983859286	0.0474336145006998
267	rs6973656	2.77010342087939	0.873240080801816	8.78735771647338	0.0836533306892826
268	rs6973700	1.12026526172436	0.348484641587189	3.60129000494948	0.848825783368841
269	rs698147	1.15504755377458	0.332911899739582	4.00747120341529	0.820345561132991
270	rs6998660	0.900489657583208	0.274900284814993	2.94973002287008	0.862538278638448
271	rs7027304	1.03485815172076	0.315508658689767	3.3943011219731	0.954912938896159
272	rs7038943	2.20866102484039	0.770495103429679	6.33123234779161	0.140278289203627
273	rs704061	2.14026457798091	0.916803819343776	4.99641511860035	0.0785460649499931
274	rs7070670	2.26765218550452	0.608867104470738	8.44559739993404	0.22230292050657
275	rs7081254	3.29501208541621	0.792757518099242	13.6953663575093	0.100902896754679
276	rs7124681	0.670603292760546	0.358407938137973	1.25473999989411	0.211276473134113
277	rs7132908	1.01948252156485	0.607204798544925	1.7116870852583	0.941819828445145
278	rs7167767	1.06885378802196	0.305379870868895	3.74107309993385	0.917029663844964
279	rs7171864	1.45986655707653	0.606195950014372	3.51571198128255	0.398817454124177
280	rs718947	1.79154862756452	0.528028778601896	6.07854460778966	0.34955118868018
281	rs719802	1.50527743816773	0.535715825823857	4.22959348339622	0.437813270991958
282	rs7218014	3.22493611358941	1.78440761113017	5.82838409333287	0.000105402113593876
283	rs724016	1.48472382260634	0.866122998131409	2.54514062572014	0.150629963355364
284	rs7259070	0.680856801614852	0.251753552325319	1.84134833460534	0.448875203074885
285	rs72617140	2.11021155636211	0.709138906328937	6.27943661370437	0.179517351768381
286	rs72634814	0.954468766387361	0.347580622074315	2.62100522339888	0.927954886333026
287	rs72755233	0.728154598834866	0.355063786611324	1.49327850317996	0.386628293489305
288	rs72767253	0.14329447103785	0.03229109814117	0.635881298934149	0.0106032006652977
289	rs72892910	2.72029021795481	1.56964570563717	4.7144262194485	0.00036110448166355
290	rs72915955	1.15244246844544	0.284705551856895	4.66490250862472	0.842344808598207
291	rs72976986	0.426319753029101	0.139126330954805	1.30635610509872	0.135634508708474
292	rs73052033	1.68621850605896	0.592769556976383	4.79669176109359	0.327299529102918
293	rs73142879	2.40384498635179	1.04627997555911	5.52287232231579	0.0387719261587617
294	rs73175572	1.4498105277554	0.480915891438565	4.37072387045234	0.509427588377138
295	rs73213501	1.80831049589466	0.796969104343701	4.10302837555493	0.156448564021176
296	rs7334078	1.87067563894777	0.604052869638097	5.79324678690667	0.277502353482093
297	rs7372674	1.34548526139058	0.460215008374343	3.9336626482784	0.587707492371922
298	rs743572	0.884074828980509	0.267850483660311	2.91800220987516	0.839728297020464
299	rs7460093	0.759333629428034	0.210933844334711	2.7334995130768	0.673551005363607
300	rs75281888	3.12677970197446	1.07187510016408	9.12116654560118	0.0368816117319731
301	rs75412871	1.54010231557166	0.521562579884916	4.54770958252521	0.434380782347925
302	rs756717	0.723050543988506	0.250976518029254	2.08307172825283	0.548059510607722
303	rs7575523	1.25987014600793	0.619939258934812	2.5603682327351	0.523157866842576
304	rs7582359	0.3121534564247	0.0870795102543444	1.11897483200448	0.0738697680169589
305	rs764729	1.60678149089292	0.363046809973581	7.11133299770334	0.532043200005982
306	rs765876	1.60755162921782	0.569231606652703	4.53984320336161	0.370136173238389
307	rs76895963	1.65281920771465	0.916822144226191	2.97965243378384	0.0946865538037251
308	rs769658	3.72434621104959	1.25893188948289	11.0178754034556	0.0174965807838675
309	rs7697556	1.38479746442531	0.497652247376289	3.85342179722695	0.532961798999261
310	rs77165542	1.48955026457873	0.717939784064355	3.09045415779282	0.284572055890894
311	rs7762794	2.14764256967721	0.648152421393896	7.11617893391579	0.211096386473463
312	rs77927866	0.940574987239247	0.273449945792679	3.23525866518491	0.922568202171751
313	rs7825990	1.22101869485495	0.341639004374996	4.36392400777764	0.758627083081943
314	rs7828631	0.424267703837046	0.0722111234457131	2.4927334727659	0.342613595667936
315	rs7916385	1.39874233052888	0.512859401959511	3.81484691464782	0.512118186370989
316	rs7934638	2.04420270998194	0.644163327948515	6.48711986260647	0.224921360976758
317	rs7944782	0.513963609081776	0.190273095275238	1.38831289351891	0.189229132343614
318	rs79518326	1.91568402987365	0.466365813607912	7.8690272640745	0.36715197303042
319	rs7966251	0.588632324513782	0.180800133740224	1.91641458606628	0.378882946614455
320	rs7975187	0.219209553243407	0.0630371621046058	0.762293647569887	0.0169932306967027
321	rs8026411	7.04556620122075	1.53398274477069	32.3602095688531	0.0120702430208825
322	rs8042404	1.49784003905435	0.401259128186714	5.59121182546754	0.547705039392345
323	rs8096564	0.920704508401019	0.338994063009442	2.50062430080479	0.871255210026704
324	rs8112818	1.38786215898389	0.642184760885983	2.99938816623743	0.404499211104681
325	rs812949	3.00226335921477	1.28079179742283	7.03751015287608	0.0114260478999169
326	rs815341	4.53794702851242	1.48291446085047	13.8868180041716	0.00803816460609262
327	rs8180470	1.8814937055585	0.566541036035027	6.24847687791747	0.30200620649818
328	rs8192675	1.31880407836908	0.46527627180734	3.73808917950385	0.602648845918492
329	rs852042	0.512332455105125	0.148000414352811	1.77353925461534	0.29114681742734
330	rs862320	1.55108839478378	0.683323224899504	3.52084507121321	0.293928990225719
331	rs879620	0.570754547702444	0.307259485268131	1.06021382363101	0.075908037044649
332	rs922656	2.19040291529008	0.59365972353125	8.08184	0.239136352841543
333	rs9294260	1.99507482390939	0.670382576541005	5.93739111409263	0.214498797185315
334	rs9316661	1.47596791417724	0.561242055555688	3.88153607185368	0.430016557497026
335	rs9320823	1.44387582249104	0.614752824928428	3.39124491378611	0.399123806961344
336	rs9405542	3.2371822428624	1.17561729745592	8.91391177739671	0.0230217656523864
337	rs9515455	4.57100775127311	1.43002365926639	14.6110252979434	0.0103678825549796
338	rs9522183	3.47527241280276	1.20525036173592	10.0207547963667	0.0211371273708592
339	rs9549263	1.70198883436768	0.532429251609903	5.44065898624713	0.369757075467926
340	rs9568867	1.94017374346853	0.957918039432632	3.92964115914786	0.0656796547379268
341	rs9654453	0.577770024439551	0.156549293617241	2.13235201148244	0.41027370498958
342	rs972283	0.978105440762082	0.369675741136196	2.58792	0.964430498228235
343	rs9783304	0.958116355359276	0.472817954392009	1.94152303625477	0.905481913767341
344	rs9814633	2.13695092297475	0.817726251473175	5.58445963912221	0.121280765853321
345	rs982457	1.77703174707679	0.451894154591339	6.98801212194152	0.410509283708056
346	rs9839081	1.27487820987848	0.448794766968898	3.62150936161784	0.648455459989914
347	rs9843653	1.79616486188398	0.931179451124328	3.4646471280818	0.0805904983125205
348	rs9851777	2.69675644519829	0.927612061773475	7.84001806834466	0.0684557335597475
349	rs9866090	1.41536800114446	0.484235284397323	4.13696945103229	0.525550579613515
350	rs9876664	1.95610216879026	0.764789678714932	5.00312151332288	0.161411956544054
351	rs9948776	2.06170109763804	0.681855125269105	6.23389230127783	0.199960707101307
352	rs9955276	5.17925350168593	1.68549172050261	15.9150392187788	0.00408552708409243
353	rs9968060	0.458880545233256	0.164531112255843	1.27982696954078	0.13661081786679
354	All - Inverse variance weighted	1.27408250735132	1.18638981102274	1.36825706058556	2.78312551397828e-11
355	All - MR Egger	1.13763403472877	0.931587107600698	1.38925408736763	0.206753927684995

## Sheet: Supplemental Table 2
Supplemental table 2 The effect size of individual SNP in leave-one-out analysis for MR of trunk fat mass and IVDDs. CI = confidence interval, IVDDs = Intervertebral disc disorders, MR = mendelian randomization, OR = odds ratio, SNP = Single nucleotide polymorphism.
	SNP	OR	OR lower 95% CI	OR upper 95% CI	P
1	rs10050620	1.27368086227536	1.18583053928819	1.36803943327373	3.25799273354587e-11
2	rs10071662	1.27256083750643	1.18487685826405	1.3667336600089	3.65950112814097e-11
3	rs10100245	1.27807573154442	1.18997639549531	1.37269746000542	1.66012566648519e-11
4	rs10116857	1.27213618778303	1.18457411162542	1.36617073122301	3.70720768082642e-11
5	rs10117799	1.27478796200743	1.18681633544972	1.36928040130427	2.83852492500841e-11
6	rs1013293	1.27184322937829	1.18406816075406	1.36612507094631	4.37449363599256e-11
7	rs1013402	1.27413719852756	1.18599742988875	1.36882725017703	3.49423483260291e-11
8	rs10141106	1.27369192020465	1.18581536735869	1.36808069135429	3.29698065337223e-11
9	rs10146997	1.27274954889145	1.18478629972313	1.36724353968469	4.09657166845694e-11
10	rs10172196	1.2750150857632	1.18696126615019	1.36960111107622	2.8449390574118e-11
11	rs10187101	1.27537864330625	1.18744465208386	1.36982442166645	2.49648686221702e-11
12	rs1020048	1.2720297451009	1.18449403458021	1.36603446297213	3.72753390564169e-11
13	rs10411932	1.27183107383836	1.18429981523845	1.36583174257708	3.85602595610661e-11
14	rs10510025	1.27554977864791	1.18757878868613	1.37004	2.46774242982761e-11
15	rs10513935	1.27549093655796	1.18761868530061	1.36986488119267	2.36571961289913e-11
16	rs1056441	1.27032400670552	1.18305464080454	1.36403089625255	4.41988706952354e-11
17	rs1062557	1.27321753053132	1.18539925444183	1.36754167338801	3.4856616094566e-11
18	rs10745785	1.27876868986068	1.19128577263325	1.37267597727908	1.03790792853257e-11
19	rs10755150	1.27625698201257	1.18840827423773	1.37059958218533	2.02819967033348e-11
20	rs10756798	1.27326400209547	1.18541067500782	1.3676283276439	3.52095810473387e-11
21	rs10770294	1.27482538703765	1.18693046918862	1.36922912472426	2.7060060680877e-11
22	rs10788797	1.27376044928148	1.18587149384078	1.36816315307398	3.27749541001385e-11
23	rs10795422	1.27418019049865	1.18627907724644	1.36859461571865	3.05531491837775e-11
24	rs10799778	1.27568142994509	1.18777755199255	1.37009081201844	2.32343780465702e-11
25	rs10829612	1.2767126735352	1.18889727741406	1.37101436913941	1.83082373208389e-11
26	rs10915846	1.27500935373244	1.18709607036366	1.3694332688737	2.64207142138164e-11
27	rs10938398	1.26922087567774	1.1815526325888	1.36339388261242	6.64294255971417e-11
28	rs10984732	1.27441264558775	1.18652156043628	1.36881422587616	2.91255254685762e-11
29	rs10999456	1.27440593904535	1.18644822321486	1.3688844280733	3.02143142991507e-11
30	rs11023199	1.27628293385695	1.18841577124918	1.37064667657711	2.03877352266994e-11
31	rs11030016	1.2782133558123	1.19032375077614	1.37259244126787	1.44285630241326e-11
32	rs11042030	1.2765126087365	1.18847024815726	1.3710771832865	2.14823967514326e-11
33	rs11075263	1.27396007123776	1.1860862855818	1.36834417768521	3.1348391937801e-11
34	rs11105842	1.27504392908653	1.18710513451716	1.36949708482363	2.66144972057983e-11
35	rs111258054	1.27386518290532	1.18595933697752	1.36828679839396	3.2443861786621e-11
36	rs11135450	1.27209586449476	1.18438813883274	1.36629862745798	4.03306379990075e-11
37	rs11150745	1.27581606542827	1.18779736976186	1.37035716212371	2.41089888371536e-11
38	rs11165643	1.27337320449081	1.18542316816031	1.36784851306019	3.63256103929182e-11
39	rs1118151	1.27395382672446	1.18607884474825	1.36833934760077	3.14041346058011e-11
40	rs11205303	1.2879004616756	1.19998872170299	1.3822526572002	2.31411128179615e-12
41	rs112108364	1.27318356980181	1.18534371266343	1.36753279668641	3.54757703517752e-11
42	rs113603865	1.27370139613912	1.18582978568907	1.36808441321454	3.28266919755719e-11
43	rs113866544	1.28043985679339	1.19238130288628	1.37500162313551	1.04510796079958e-11
44	rs1147346	1.27414872947308	1.18626002587684	1.36854901067569	3.05271829005364e-11
45	rs11538	1.27660693485846	1.18873137689949	1.37097858927511	1.92904862949485e-11
46	rs11583602	1.27177928069981	1.1842671970867	1.36575811843493	3.85335824161115e-11
47	rs1159974	1.27645664624632	1.18854290654477	1.37087315971038	2.02483130469048e-11
48	rs11603984	1.27394081828847	1.18602614774268	1.36837219954244	3.21492602157362e-11
49	rs1160543	1.27163462193048	1.18393362297236	1.36583215504306	4.37008599501759e-11
50	rs11619393	1.27351154244716	1.18572483249957	1.36779765784886	3.24872366374486e-11
51	rs11709402	1.27063078082862	1.18308018945349	1.36466031261578	4.84548014010839e-11
52	rs117113213	1.27459679257445	1.18661800283425	1.36909854709831	2.9507587396339e-11
53	rs117342986	1.27376784200354	1.18595068587232	1.36808767400724	3.15063897438502e-11
54	rs117755721	1.27400983365827	1.18612488797474	1.3684065419362	3.12494640323996e-11
55	rs11779446	1.27604666592192	1.18807745867599	1.37052940590678	2.25016446512895e-11
56	rs11782074	1.27147252932063	1.18390543201312	1.36551649236718	4.19482008963402e-11
57	rs1182199	1.27150113974444	1.18364841099493	1.3658744719747	4.84688348119756e-11
58	rs11856579	1.27400557391389	1.18614050748778	1.36837937168281	3.09450373081645e-11
59	rs11870618	1.27246634118105	1.18478831665139	1.36663281253061	3.7113847400259e-11
60	rs12072739	1.27224838044844	1.18450254612829	1.36649426955167	4.00226931067405e-11
61	rs12103006	1.27625130950965	1.18824413138672	1.3707767301356	2.21176345987628e-11
62	rs12119170	1.27518669107128	1.18727972165161	1.36960235017177	2.54884573126855e-11
63	rs12144626	1.27487419866798	1.18691721904191	1.36934926577381	2.77232316259133e-11
64	rs1218822	1.27372913582199	1.18583492126735	1.36813807920915	3.30547776380978e-11
65	rs12213070	1.27643729159119	1.18846409026738	1.37092249795961	2.09846484967618e-11
66	rs12218858	1.27193763826723	1.18429047639908	1.36607140552202	4.02048750584181e-11
67	rs1229984	1.2745311019827	1.18670707809283	1.36885467349859	2.74979438606734e-11
68	rs12316080	1.27453955603498	1.18655400690037	1.36904942417361	2.99252844837066e-11
69	rs12451882	1.27502310556513	1.18706769973631	1.36949553937494	2.69545879275785e-11
70	rs12459965	1.26999936702763	1.18283225755792	1.36359013033732	4.44319562300232e-11
71	rs12461902	1.27790289630224	1.18987310348876	1.3724453537016	1.65039064009569e-11
72	rs12475388	1.27088901264888	1.18344022103107	1.36479972014509	4.38300175236004e-11
73	rs12528644	1.2763	1.18843482421241	1.37065074303738	2.02659579551742e-11
74	rs12538435	1.27342722302939	1.18556168452878	1.36780474058326	3.43991651621103e-11
75	rs12613191	1.27283374815395	1.1851375022205	1.36701922553641	3.50446058392177e-11
76	rs12724928	1.26444180460373	1.17834348141399	1.35683109589658	6.97877861899381e-11
77	rs12881629	1.2708949055264	1.18359587568758	1.36463289038977	4.04569533289955e-11
78	rs12890931	1.26899432496259	1.18214065925025	1.36222926111736	4.52369979059075e-11
79	rs12921077	1.27310386573839	1.18532561384375	1.36738245932453	3.48404786243017e-11
80	rs13008033	1.27149104325024	1.18401318891836	1.36543198014752	3.98850522885995e-11
81	rs13056230	1.27080889912554	1.18355104961517	1.36449987402044	4.0211601418401e-11
82	rs13084608	1.27669751533047	1.18869224963203	1.37121828308005	2.03510815162774e-11
83	rs13106087	1.2762285705142	1.18815134003826	1.37083493433108	2.30633214210608e-11
84	rs13107325	1.27420578724514	1.18634939154947	1.36856848396783	2.96951175280402e-11
85	rs13191298	1.27227427407308	1.18465748685912	1.36637116333075	3.72117605531839e-11
86	rs13292699	1.28158125143113	1.19354971155053	1.37610565201016	8.3077188606976e-12
87	rs1329733	1.27206447413493	1.18442574059781	1.36619	3.9112985781794e-11
88	rs13333747	1.2779766460456	1.19000517048154	1.37245143832197	1.57695072625079e-11
89	rs1336486	1.27500441188802	1.18703883480093	1.36948868282522	2.71944508738656e-11
90	rs13389219	1.27682876597697	1.18878342595119	1.37139504306415	2.02994080105907e-11
91	rs143281807	1.27621394776783	1.18852617319771	1.37037120191901	1.87334316477873e-11
92	rs1436348	1.27357010272179	1.18572430266528	1.36792406371438	3.31656305727114e-11
93	rs1440286	1.27229662628774	1.1846466366911	1.36643168952435	3.77167703141025e-11
94	rs1441264	1.27562730935234	1.18764242230969	1.3701304380833	2.45106319530449e-11
95	rs1446585	1.2714106620351	1.18384876289821	1.36544896797389	4.23070085645347e-11
96	rs1458156	1.27357855980875	1.18571450422139	1.36795353538298	3.34365364810307e-11
97	rs147730268	1.27881949616226	1.19056297651714	1.37361847799837	1.57588849100248e-11
98	rs1480474	1.27488670668695	1.18689027035612	1.36940722784712	2.82481806886841e-11
99	rs1503526	1.27175876334604	1.18415596779911	1.36584233507139	4.05752357046079e-11
100	rs1506285	1.27197205878555	1.18434039138348	1.36608776505647	3.96287177114383e-11
101	rs154001	1.27283213246033	1.18511822514676	1.3670379908493	3.53844502092737e-11
102	rs1582931	1.27627943336045	1.18835552365255	1.37070864703207	2.10367526566592e-11
103	rs16916303	1.27538661541504	1.18746755933117	1.36981512126192	2.47294071743965e-11
104	rs16934748	1.27863711000902	1.19106033832528	1.37265326237882	1.12114146879504e-11
105	rs16996657	1.27732466819111	1.1893504403621	1.37180619992271	1.78219884938604e-11
106	rs17024393	1.27322104419096	1.18501584298744	1.36799169138865	4.26944935444603e-11
107	rs17047234	1.27499802037826	1.18705048650361	1.36946151023169	2.69650956150013e-11
108	rs17055384	1.27488522743119	1.1869634269026	1.36932	2.71522722564262e-11
109	rs17055653	1.27372086493027	1.18581223733323	1.36814648279161	3.33585043700967e-11
110	rs17115183	1.27341940303071	1.18556811881305	1.36778051828737	3.41892429513922e-11
111	rs17115481	1.27203427998929	1.18439804124135	1.3661549184698	3.92768980134884e-11
112	rs1724557	1.27723288302537	1.1892862228921	1.37168312058157	1.78576006940694e-11
113	rs17704028	1.27512981198206	1.18717142362102	1.36960510087587	2.64747274267634e-11
114	rs17770336	1.27438712754261	1.1863593119718	1.36894660366178	3.14683113488709e-11
115	rs1788808	1.26696663568908	1.17978114088371	1.36059511406238	7.76817965219224e-11
116	rs1799507	1.27320987259945	1.18544694407721	1.36747020841713	3.38966792676517e-11
117	rs1808629	1.27528943258432	1.1872109594851	1.36990239507778	2.74150417665132e-11
118	rs1861410	1.27785717893351	1.1898019700158	1.37242920326499	1.6876410428584e-11
119	rs197374	1.27127659553308	1.18390470690174	1.36509650897462	3.92166434131685e-11
120	rs2002023	1.27072168720453	1.18338848032856	1.36450002106122	4.25164019140734e-11
121	rs2055931	1.27513784281426	1.18723606223141	1.36954778405313	2.56466291793668e-11
122	rs2058526	1.27261592081103	1.18494317062825	1.36677548936211	3.60145672959789e-11
123	rs2119263	1.27649327934405	1.18866674383952	1.37080901830171	1.91829927930867e-11
124	rs215634	1.27142772205264	1.18388066951299	1.36544881087463	4.18475081135431e-11
125	rs2164840	1.27395677865126	1.18608766826644	1.36833550950209	3.12894135070745e-11
126	rs217672	1.27294490012616	1.18514804834375	1.36724582301908	3.62194856438305e-11
127	rs2192527	1.27272669729483	1.18485714270437	1.36711269875948	3.91594895039386e-11
128	rs2208947	1.2720210131361	1.18449530177545	1.36601424710971	3.71376520051276e-11
129	rs2216931	1.27409885115146	1.18618445612097	1.36852904632896	3.12303193376876e-11
130	rs2237025	1.27581055692351	1.18793185763108	1.37019018953104	2.23828638692773e-11
131	rs2261747	1.27547399121569	1.18745410218114	1.37001834368123	2.5687196628095e-11
132	rs2267373	1.27892218173955	1.19080640290874	1.37355823998774	1.43169644119497e-11
133	rs2269487	1.27276047829922	1.18503189888769	1.36698365389232	3.61293696844935e-11
134	rs2276190	1.27565622719185	1.18772344366542	1.37009909053523	2.37080608783455e-11
135	rs2287214	1.27070425402982	1.18318267997993	1.36469991365736	4.70922977678849e-11
136	rs2289379	1.27267090702572	1.18494904572321	1.36688682389808	3.65938742810604e-11
137	rs2302209	1.27425437742952	1.18623253787962	1.36880768866844	3.21374452458174e-11
138	rs2307111	1.27372557925503	1.18562855981433	1.36836856519603	3.68165268242492e-11
139	rs2442439	1.27852145963279	1.19070185674762	1.37281815214977	1.31079511664536e-11
140	rs2447832	1.27190424300956	1.18426624660366	1.36602762092158	4.02550224334217e-11
141	rs247008	1.2747513414738	1.18684154967272	1.36917264401246	2.76486820058462e-11
142	rs2482356	1.27403272981433	1.18615955292589	1.36841573516338	3.09249152317946e-11
143	rs2494196	1.28180853697052	1.19368768258692	1.37643468171656	8.36838685189153e-12
144	rs2499468	1.27615404685376	1.18824172418602	1.37057058185433	2.13944883051706e-11
145	rs252749	1.27016983678836	1.18285491235935	1.36393009610027	4.65600434896594e-11
146	rs2606227	1.27560513935635	1.18767209307926	1.37004858582944	2.39351630766998e-11
147	rs2610245	1.27177394694254	1.18421314247786	1.3658090035528	3.9576821425454e-11
148	rs2678204	1.27356080217824	1.18562504247938	1.36801860515112	3.48425803423624e-11
149	rs2737263	1.27629728929605	1.18815036344292	1.3709836909398	2.36423157037033e-11
150	rs2744956	1.26025989907289	1.17326287354725	1.35370772315437	2.32126106279413e-10
151	rs2770229	1.27315965422697	1.18539038128884	1.36742758397361	3.43240275810198e-11
152	rs2802295	1.26940149621143	1.18199270509264	1.36327419927478	5.62156796012673e-11
153	rs2802774	1.27358124720993	1.18573117293341	1.36794007804659	3.31733517332166e-11
154	rs2815752	1.27362354060642	1.18569362489519	1.36807425554828	3.43403867376171e-11
155	rs28366156	1.27410670179124	1.18620849245549	1.36851818029812	3.09184607137971e-11
156	rs28375268	1.27739771840545	1.18946851272179	1.37182692398778	1.71567696750624e-11
157	rs28714450	1.27249271300502	1.18479131437812	1.36668600199925	3.73950391605678e-11
158	rs28742003	1.27515657526953	1.18712506352531	1.36971608250309	2.73947574526681e-11
159	rs2943653	1.27474873097968	1.18678580029633	1.36923135306183	2.84575102718284e-11
160	rs2954021	1.27787432643266	1.18991474998409	1.37233595446865	1.59676991234375e-11
161	rs2966859	1.27451642962598	1.18659790886908	1.36894909155429	2.89985618900994e-11
162	rs2980237	1.27587161825825	1.18797522596741	1.37027132443045	2.23446300727069e-11
163	rs3106166	1.27613566966742	1.18824853753887	1.37052324993436	2.11769789455126e-11
164	rs3113509	1.27357950222312	1.18569542712989	1.3679775694245	3.37872715662373e-11
165	rs314279	1.28137989333524	1.19368602207502	1.37551617483935	7.13392952835745e-12
166	rs33503	1.27416864713562	1.18624742944591	1.36860633038567	3.09466777299417e-11
167	rs34045288	1.2723180512757	1.18447820154076	1.36667202612618	4.15222566748185e-11
168	rs34234296	1.2761523623002	1.1882209171134	1.3705909636406	2.16231942111468e-11
169	rs34483452	1.27781957853147	1.18968776899874	1.3724801732244	1.77170877077467e-11
170	rs34517439	1.27399707356965	1.18577124508463	1.36878723463072	3.75032323305801e-11
171	rs34571768	1.27314370177997	1.18536255512419	1.36742541627879	3.4641309489146e-11
172	rs34580448	1.27374540675284	1.18593805478389	1.36805405196278	3.14713806672394e-11
173	rs34675417	1.27361010520278	1.18572805455756	1.36800566861841	3.35632264682911e-11
174	rs34981742	1.27530250248387	1.18741753566987	1.36969214617848	2.46592037719315e-11
175	rs35142762	1.28343225578796	1.19484614813504	1.37858615334533	8.00160098933301e-12
176	rs35307904	1.27720052233425	1.18919897046265	1.37171425032117	1.85087332770809e-11
177	rs35502096	1.27516974899788	1.18725990723749	1.36958881441792	2.56072416483735e-11
178	rs35537311	1.27437964728579	1.18648262681229	1.36878825590523	2.93947453518073e-11
179	rs35867081	1.27463718080583	1.18670164450822	1.36908881032682	2.86232704502387e-11
180	rs35937770	1.27709680743531	1.18918045219205	1.37151283689119	1.8013787833327e-11
181	rs3730071	1.27552372221132	1.18775147427335	1.36978214817132	2.22810179004929e-11
182	rs3766823	1.27259198722355	1.18482394017364	1.36686161634128	3.80404118935188e-11
183	rs3772882	1.27387453850676	1.18600482638145	1.36825441495623	3.17732093647403e-11
184	rs3774063	1.2736813919425	1.18585005395737	1.36801805824171	3.22501078612705e-11
185	rs3803286	1.26958526501657	1.1824486011994	1.36314317891894	4.71525945671762e-11
186	rs3814883	1.26728799223751	1.18019663566401	1.3608061629203	6.98382620869589e-11
187	rs3822742	1.27333364109612	1.18547402786736	1.36770483657406	3.48813914383789e-11
188	rs3826408	1.27277768272424	1.18504000732778	1.36701125668646	3.61899401952128e-11
189	rs3845344	1.27590768474626	1.18801426641172	1.37030376319605	2.21610927100915e-11
190	rs394608	1.27056434586173	1.1831184493297	1.36447348774727	4.64241598933277e-11
191	rs396354	1.27263859417854	1.18495521458298	1.36681029920841	3.60683010379004e-11
192	rs40067	1.27370976462725	1.18583727911284	1.36809374530756	3.27918124501417e-11
193	rs4017425	1.2749292648428	1.18700228004337	1.36936942555259	2.70087425693732e-11
194	rs41271299	1.27402381696309	1.18616994408837	1.36838460144651	3.06589182152044e-11
195	rs4253755	1.27188990391867	1.18435214657823	1.36589774617627	3.82800561297684e-11
196	rs429343	1.27293092400892	1.18513287021026	1.3672333103129	3.63348950652939e-11
197	rs429358	1.27036028602348	1.18280142242554	1.36440084168671	5.11087155791456e-11
198	rs4308382	1.27706570636922	1.18922837513537	1.37139077109446	1.73547100232677e-11
199	rs4398538	1.27391504281987	1.1860299428714	1.36831244951017	3.17978406930652e-11
200	rs441792	1.27360548894037	1.18571878035608	1.36800645172536	3.36744854972716e-11
201	rs4430672	1.27603430578769	1.18810382450302	1.37047244185765	2.20871831707051e-11
202	rs4482463	1.27692531206375	1.18902168414444	1.37132760010375	1.84665545698366e-11
203	rs4485425	1.27453315207262	1.18664846744782	1.36892668746788	2.83929292653865e-11
204	rs4561800	1.2753984981199	1.18748507373218	1.36982044236907	2.46010101618704e-11
205	rs4658403	1.27277449244577	1.18505307289903	1.36698933209603	3.59009061637673e-11
206	rs467176	1.2758674459697	1.18798247882919	1.37025399675049	2.22244793125615e-11
207	rs4709745	1.27522305693357	1.18728866383278	1.36967015223185	2.56936871790001e-11
208	rs4718964	1.26970866023598	1.18248771199657	1.36336307390137	4.81945898566672e-11
209	rs4722398	1.27340245862288	1.18561060483845	1.36769510580394	3.32315838181301e-11
210	rs477895	1.27499962588938	1.18704575406876	1.3694704188495	2.70486239517891e-11
211	rs4804312	1.27588688550981	1.18796018439576	1.37032146868114	2.26487907755777e-11
212	rs4898556	1.2694771745847	1.18253001708151	1.36281724227932	4.35144667168716e-11
213	rs4908676	1.27476071801251	1.18683686218396	1.36919819392658	2.78093040464362e-11
214	rs4936175	1.2723871523364	1.1847516742603	1.3665049821023	3.68157631714519e-11
215	rs4942099	1.27505245601626	1.18714530738649	1.36946905781248	2.61266992684735e-11
216	rs530255	1.27381844943223	1.18596047733273	1.36818508974536	3.19008476492848e-11
217	rs543874	1.2732266598418	1.18495046338926	1.3680792382621	4.42608570418175e-11
218	rs55707359	1.27392045624186	1.18612364761181	1.36821597992674	3.03091984236584e-11
219	rs55726687	1.27076044848168	1.18323489394176	1.3647603917814	4.67118487869941e-11
220	rs56094641	1.26658044303822	1.17766736568407	1.36220639667216	1.96836501469404e-10
221	rs56186137	1.28804524195694	1.19965473708657	1.38294835508843	2.98012209525046e-12
222	rs56374036	1.27514506380591	1.18724382768453	1.36955433739314	2.56051832505323e-11
223	rs57636386	1.27621176682545	1.18821070456712	1.37073034902264	2.22059146048806e-11
224	rs577525	1.27463961299443	1.18663518095262	1.36917071825756	2.96797548977955e-11
225	rs584170	1.27443413318418	1.18654767690752	1.36883025556798	2.89397035216831e-11
226	rs587271	1.27875939010116	1.19128837951204	1.37265300820083	1.03282626901652e-11
227	rs58862095	1.27091893701798	1.18335706840847	1.36495989891141	4.62597904180902e-11
228	rs595127	1.27224942689037	1.18463223085606	1.36634692359603	3.73888432127824e-11
229	rs6058209	1.27115961608518	1.18361792984935	1.36517598189095	4.38145815847528e-11
230	rs6059298	1.2736538023292	1.18581673072807	1.36799723443912	3.25118296337719e-11
231	rs6069037	1.27386215724441	1.18600926377598	1.36822269877807	3.15618775284165e-11
232	rs60814640	1.27589014799625	1.18786435943476	1.3704390209405	2.38739041121754e-11
233	rs61754230	1.27327815084214	1.18558135050177	1.36746183526405	3.23212954053798e-11
234	rs617948	1.27157522057509	1.18410868393724	1.3655	3.90432302332753e-11
235	rs61871585	1.2749873858028	1.1870707535972	1.36941528466623	2.6574947720427e-11
236	rs61903695	1.2764629357117	1.18855867819656	1.37086847804436	2.01212592925156e-11
237	rs61992671	1.2767680731918	1.18889337307517	1.37113785780925	1.87152670494365e-11
238	rs62025831	1.28282301708222	1.19443653152967	1.37774996805265	8.023864496947e-12
239	rs62068776	1.27271045775516	1.18499950171822	1.36691357838605	3.61220093747126e-11
240	rs62072006	1.27245385328199	1.18481828148627	1.36657142621152	3.63723232863489e-11
241	rs62182439	1.27066848844319	1.18350936398264	1.36424641549873	3.91543013309927e-11
242	rs62190394	1.27412883167972	1.18616737916018	1.36861315547804	3.18456170907003e-11
243	rs62379271	1.27608776393105	1.18821520534201	1.3704587973067	2.11973517761127e-11
244	rs62407565	1.27485989318125	1.18696367108287	1.36926494621302	2.69081639848267e-11
245	rs62425398	1.27635688391813	1.18862160376506	1.37056813536363	1.87215310864e-11
246	rs62443626	1.27415110260454	1.18626800521061	1.36854490312258	3.0423068134749e-11
247	rs62473743	1.27592131366313	1.18802105444124	1.3703252081046	2.21872164687358e-11
248	rs6429425	1.27151265690161	1.18405167755625	1.36543401551339	3.93754977155406e-11
249	rs6461999	1.27395688503542	1.18603268960224	1.36839916737324	3.22175311496682e-11
250	rs6567160	1.27844437412802	1.18975713859759	1.37374256032297	2.13091205288902e-11
251	rs6569648	1.27474229614133	1.18679871645445	1.36920262808022	2.81985347451527e-11
252	rs6575340	1.27265061837619	1.18482463012864	1.36698677193894	3.8804250871782e-11
253	rs6684205	1.27426495498389	1.18632011503259	1.36872936311587	3.07911451145278e-11
254	rs6688826	1.27287080684209	1.18515273240157	1.36708126017454	3.52132933644726e-11
255	rs6693294	1.27529222228918	1.18725955950266	1.36985231174939	2.67391999949585e-11
256	rs67180261	1.27360032187632	1.18575583654468	1.36795260026733	3.29602245394497e-11
257	rs6750646	1.27299224090422	1.18524972732774	1.36723021996044	3.48904683276646e-11
258	rs6752378	1.27395267450196	1.18591834026779	1.36852206578087	3.4178510915582e-11
259	rs6768228	1.27675539893862	1.18893243188947	1.37106559211975	1.82388890199822e-11
260	rs67689854	1.26990469685634	1.18246315307248	1.36381242401296	5.22061291554304e-11
261	rs6790206	1.27364423616909	1.18580825433357	1.36798646357746	3.25498364870079e-11
262	rs6840236	1.27555401174735	1.18756235951694	1.37006534759707	2.49329579252418e-11
263	rs6934060	1.27650039581904	1.18868925964139	1.37079833716825	1.89981672355928e-11
264	rs6946091	1.27676766034753	1.18896227936016	1.37105750687612	1.80241089240139e-11
265	rs6948959	1.27181832215263	1.18416490829646	1.3659599547584	4.12225478288108e-11
266	rs6950442	1.27182580909904	1.18421548865897	1.36591769334327	4.02424003940806e-11
267	rs6973656	1.27228548536623	1.18461904325939	1.3664395870421	3.812334629561e-11
268	rs6973700	1.27437368652078	1.1864679590088	1.36879237282843	2.95636171536002e-11
269	rs698147	1.27427804757794	1.1863865632735	1.36868082697993	2.98579841573325e-11
270	rs6998660	1.27484	1.18692375098246	1.36927539696497	2.73289917345181e-11
271	rs7027304	1.27453736036708	1.18662695096669	1.36896054960502	2.87630575857137e-11
272	rs7038943	1.27255210445463	1.18481221199424	1.36678947276058	3.77524638769925e-11
273	rs704061	1.27185407081733	1.18413453570268	1.36607178380681	4.24048033610528e-11
274	rs7070670	1.27305440527445	1.18529521407377	1.36731128207173	3.48031154449541e-11
275	rs7081254	1.2726395943095	1.18497336154802	1.36679151579275	3.57358065873101e-11
276	rs7124681	1.27916030312522	1.19096808549518	1.37388323080973	1.42832413177494e-11
277	rs7132908	1.27666563602013	1.18833111514467	1.37156649811045	2.44338782117458e-11
278	rs7167767	1.27442778858228	1.18652986232107	1.36883717796496	2.91510246934619e-11
279	rs7171864	1.27353814703344	1.18563502362821	1.3679584185917	3.43879600305505e-11
280	rs718947	1.2733781223235	1.18556203494348	1.36769885895461	3.38112516103986e-11
281	rs719802	1.2736002953123	1.18573008809802	1.36798224865951	3.34129820883566e-11
282	rs7218014	1.26588534631751	1.17889026120125	1.35930015096446	8.55470434726641e-11
283	rs724016	1.27244751056381	1.18441074443119	1.36702801351031	4.49657479403903e-11
284	rs7259070	1.27603874731278	1.18807467413319	1.37051560823107	2.24722442836357e-11
285	rs72617140	1.27277360838133	1.18501170193758	1.36703515715776	3.66837704657039e-11
286	rs72634814	1.27495671300494	1.18700078559021	1.36943011307958	2.72920750707156e-11
287	rs72755233	1.27744339338528	1.18933364522546	1.37208060148198	1.87660953446777e-11
288	rs72767253	1.2771205719915	1.18952766541672	1.37116353223487	1.50262099203927e-11
289	rs72892910	1.26631738022406	1.17912252173304	1.35996020591708	8.77010918282754e-11
290	rs72915955	1.27424081363507	1.1863654793152	1.3686251660581	2.98045974302619e-11
291	rs72976986	1.27677974040077	1.18891014613761	1.37114357278701	1.86231619152326e-11
292	rs73052033	1.27329115349988	1.18545462322832	1.3676359514849	3.47257966408715e-11
293	rs73142879	1.27124973482443	1.18361229320077	1.36537605901416	4.53255571856834e-11
294	rs73175572	1.27375507125261	1.18588334302768	1.36813792948594	3.25087008622618e-11
295	rs73213501	1.27247103555812	1.18465654210697	1.36679491378535	3.98498525071603e-11
296	rs7334078	1.27315526015997	1.18535128047488	1.36746325175743	3.49888308879275e-11
297	rs7372674	1.27393627731489	1.18604470379353	1.36834103593909	3.17838506073987e-11
298	rs743572	1.27487350110258	1.18695456198716	1.36930468601303	2.7169106724982e-11
299	rs7460093	1.27505592300098	1.18714917252347	1.36947	2.61045194917343e-11
300	rs75281888	1.27166704644602	1.18408597230272	1.36572606621785	4.07886043471676e-11
301	rs75412871	1.2735833918391	1.18572398690073	1.36795297547117	3.33248234038492e-11
302	rs756717	1.27564534272015	1.18769608316456	1.37010727194437	2.39667922305347e-11
303	rs7575523	1.27415154977796	1.18612936428001	1.36870582643997	3.27515008199916e-11
304	rs7582359	1.27674722101639	1.18895573633046	1.37102115458401	1.79561014814627e-11
305	rs764729	1.27375920576424	1.18592741260113	1.3680959703179	3.18026031372778e-11
306	rs765876	1.27341679119529	1.18556548910089	1.36777794141756	3.42058534577699e-11
307	rs76895963	1.27176027306871	1.18385461914115	1.36619325211498	4.75456351014856e-11
308	rs769658	1.27127130145539	1.18378036225973	1.36522852838936	4.18017978445121e-11
309	rs7697556	1.27383690684496	1.18594425620488	1.36824345389807	3.2384227890906e-11
310	rs77165542	1.27317520649281	1.1852420053526	1.36763217900447	3.73245238186119e-11
311	rs7762794	1.27296050477631	1.18519516368914	1.36722499075719	3.55197249402252e-11
312	rs77927866	1.27469615316987	1.18678683031232	1.36911721751957	2.79226308476686e-11
313	rs7825990	1.27416340174954	1.18628175485969	1.36855546138783	3.03313145121115e-11
314	rs7828631	1.2751639715404	1.18732856788979	1.36949720430346	2.46307909822096e-11
315	rs7916385	1.27379622954876	1.18590286708109	1.36820382128455	3.26378547763822e-11
316	rs7934638	1.27298901321971	1.18521134484829	1.36726756356313	3.55668350197033e-11
317	rs7944782	1.27692451379898	1.18899610207963	1.37135539055919	1.87196104505165e-11
318	rs79518326	1.27345257240997	1.18564988669166	1.36775744035415	3.31187014619949e-11
319	rs7966251	1.27579360474557	1.18788333131797	1.37020974955832	2.28381099684665e-11
320	rs7975187	1.27758277966213	1.18990390592318	1.37172233048759	1.445255789697e-11
321	rs8026411	1.27181573083272	1.18439178754921	1.36569272954906	3.65320229247998e-11
322	rs8042404	1.27379488658621	1.18594584029583	1.3681513589933	3.18869104991919e-11
323	rs8096564	1.27508759974798	1.18712569998739	1.36956717140261	2.67305065916425e-11
324	rs8112818	1.27363713366317	1.18568455055379	1.36811392835311	3.46685657341699e-11
325	rs812949	1.27043756946406	1.18295787034473	1.36438638971598	4.83544268560241e-11
326	rs815341	1.27095264099842	1.18355754198474	1.3648010834793	4.21169028724871e-11
327	rs8180470	1.27324788494421	1.18544439487152	1.36755480352211	3.43938641179208e-11
328	rs8192675	1.27398	1.18608378949679	1.3683993092093	3.16572687498771e-11
329	rs852042	1.27590646985953	1.18801987016938	1.37029469010254	2.20846835822341e-11
330	rs862320	1.27317781222826	1.18528707841388	1.36758576978625	3.64804697889027e-11
331	rs879620	1.28058981811978	1.1924343278462	1.37526255658379	1.07234637359051e-11
332	rs922656	1.27310226123075	1.18533452072247	1.36736873786733	3.46571905120273e-11
333	rs9294260	1.27291929543262	1.18513744462449	1.36720305314298	3.6101426356008e-11
334	rs9316661	1.27359675420819	1.18571251966104	1.36799491059885	3.36839927557088e-11
335	rs9320823	1.27355232853621	1.1856397512701	1.3679834298593	3.44712011905154e-11
336	rs9405542	1.27127953428541	1.18374654322382	1.36528521544105	4.26739492315225e-11
337	rs9515455	1.27116658413897	1.18374482155478	1.3650446069189	4.10803246658894e-11
338	rs9522183	1.27132347483926	1.18380701672607	1.36530984767036	4.19671938339126e-11
339	rs9549263	1.27342104107257	1.1855912981567	1.36775729576249	3.37912032688239e-11
340	rs9568867	1.2714719364573	1.18371131860434	1.3657391458456	4.64370213161205e-11
341	rs9654453	1.27551386854718	1.18762280945993	1.36990938191566	2.37970988388634e-11
342	rs972283	1.27494512462754	1.18698040417797	1.36942873285027	2.74787975762426e-11
343	rs9783304	1.27585230468736	1.18774699375733	1.37049313694885	2.50870934920985e-11
344	rs9814633	1.27235289829031	1.18461183003653	1.36659271563904	3.91706421756923e-11
345	rs982457	1.27353529865251	1.18571824124347	1.3678562920758	3.28719518094115e-11
346	rs9839081	1.2740807391847	1.18617364159578	1.36850261465733	3.12125560385654e-11
347	rs9843653	1.27162011837883	1.18379938641551	1.36595587396108	4.66511921892825e-11
348	rs9851777	1.27205189522102	1.18439754926581	1.36619332346511	3.95268792612158e-11
349	rs9866090	1.27380037614914	1.18591968780364	1.36819332284022	3.23946159497001e-11
350	rs9876664	1.27258191623069	1.18480195700721	1.3668653431398	3.83504013177477e-11
351	rs9948776	1.27286976285386	1.18509821767596	1.36714190353348	3.6230802138437e-11
352	rs9955276	1.27065281975011	1.18333870110715	1.36440951929341	4.2622081422227e-11
353	rs9968060	1.27708278105174	1.18918453771899	1.37147799851755	1.78835379184269e-11
354	All	1.27408250735132	1.18638981102274	1.36825706058556	2.78312551397828e-11

## Sheet: Supplemental Table 3
Supplemental table 3 The effect size of individual SNP in MR analysis of left leg fat mass and IVDDs. CI = confidence interval, IVDDs = Intervertebral disc disorders, MR = mendelian randomization, OR = odds ratio, SNP = Single nucleotide polymorphism.
	SNP	OR	OR lower 95% CI	OR upper 95% CI	P
1	rs10050620	1.75720569997271	0.363607159013841	8.49205466798588	0.483088701517024
2	rs10100245	0.565117185811931	0.213278028244697	1.49737615416058	0.250985
3	rs1013402	1.3200437441981	0.680409934296731	2.56097890222254	0.41153782384623
4	rs10184537	0.62943179916317	0.184907334215981	2.14261046744107	0.458861417616799
5	rs10209821	5.16453609653556	1.64382388755577	16.2258459037716	0.00493940964931183
6	rs10236214	0.280106042214202	0.0570245761788708	1.37588738299077	0.117100192654147
7	rs10248298	4.36026005238922	1.22471789656413	15.5234668961708	0.0230328907282495
8	rs1025065	1.77194007851875	0.311300839159625	10.0859723036309	0.519088709747612
9	rs1031881	3.52300875268302	0.387319937987296	32.0448018658112	0.263583273804096
10	rs1037267	2.55933879260133	0.564945091837509	11.5944277593583	0.222775771791734
11	rs10404726	1.21300035616588	0.455987468876008	3.22677697193174	0.698881630403206
12	rs10457469	0.417968717133603	0.0984228642172709	1.77497220683052	0.237075756240333
13	rs10505836	2.68823164220336	0.678841094804393	10.6455	0.159034420198318
14	rs1056441	9.18394204522891	2.15562124664974	39.127834549419	0.0027115483247695
15	rs1057042	5.62098295637715	1.32942572980861	23.7662388258658	0.0189202058547043
16	rs1062557	2.15014995360608	0.50465602504288	9.1609821216331	0.30056958326781
17	rs10733682	0.816478466249877	0.155990361813073	4.27357868846152	0.810260108817229
18	rs10756798	1.88008767004329	0.541032043680465	6.53330923433513	0.320511217554993
19	rs10760277	8.13904757633361	1.93938519863191	34.1572656615882	0.00416822218847562
20	rs10766451	0.993813482875436	0.239038697795496	4.13182153288828	0.993189292801862
21	rs10771041	15.4436069225587	3.59126634613951	66.4125051696284	0.000235171213552972
22	rs10799778	0.513753187294914	0.110785427611139	2.38246440120384	0.3948329338846
23	rs10820852	0.846722774949976	0.171680418690582	4.17601181944412	0.838070492509263
24	rs10896012	2.22394419962418	0.45187666824355	10.9453046608202	0.325589933888972
25	rs10903791	3.42907231664794	0.635911181605412	18.4908479248876	0.151738676277072
26	rs10915840	0.560044076348242	0.111482379949738	2.81344341226089	0.481460113514557
27	rs10938398	2.34234167429163	1.21489513901738	4.51608072410341	0.0110484607836488
28	rs10947793	0.59226420954676	0.178005111858683	1.97060011506033	0.39309358404689
29	rs10951992	0.289469268266487	0.0577128762931379	1.45188496316027	0.13186108256037
30	rs10954772	2.8646697297872	0.818692705185308	10.0237031657704	0.0995676844013163
31	rs10989067	1.05542695724428	0.337489533738739	3.30062402154443	0.926114339479498
32	rs10992854	2.54787611389343	0.692301654888733	9.37694232840169	0.159473407376923
33	rs11012732	2.40668281164986	1.01913	5.68340953843437	0.0451539400129401
34	rs1106761	3.90859248142979	1.13521405176325	13.4574577914717	0.0306914644150623
35	rs11071646	5.1990702530466	1.8743181684956	14.4214210535075	0.00154053222700192
36	rs11075263	1.43973147292224	0.330709875048684	6.26781015782394	0.627235495539741
37	rs11099020	1.46755959010719	0.365462089291254	5.89317254408615	0.588625103244595
38	rs11105842	0.838669891665878	0.196209908392236	3.58476894949046	0.81235513117699
39	rs11135450	3.04405581829241	0.841927181375546	11.0060300105058	0.0895819264029698
40	rs11150745	0.816307440372416	0.30096934082841	2.21403892959074	0.690118736940374
41	rs11165643	1.60921528220065	0.62014367765895	4.17576429101688	0.328130957464545
42	rs11242730	5.83454467614329	1.4329381906544	23.7567201432224	0.0138103714066871
43	rs11245344	4.68708373322998	0.927177343567232	23.6942307474709	0.0616862147523093
44	rs113079574	2.90600007264399	0.644002728459457	13.1130444779451	0.165257486577445
45	rs113132247	5.07759143008567	1.56501252814844	16.4739478228855	0.00681213019728776
46	rs113624107	0.317325011917699	0.0555907033712288	1.8113669567398	0.196517046814717
47	rs113866544	0.422697784344327	0.180830180576344	0.988072988259667	0.0468452145514363
48	rs11525873	0.941042765950501	0.22737840312308	3.89465962987002	0.933173206142831
49	rs11533200	0.602057002006701	0.112544898702023	3.2206935884761	0.553161501537462
50	rs11603984	1.43286220372338	0.426425838996032	4.81465686904148	0.560798807650582
51	rs11656076	2.58205253394302	0.557295695587449	11.9631200112067	0.225279225912434
52	rs11656758	0.966465878312174	0.214291822521182	4.35880512355713	0.964599236922565
53	rs1167311	0.978596391205837	0.363599847298267	2.63380445288116	0.965835409057817
54	rs11691869	2.11026368634624	0.801323392335684	5.55732288424963	0.130618407425301
55	rs117342986	1.94502182051574	0.239195710816197	15.8159603672383	0.533822267402671
56	rs11757278	2.06006312495576	0.511389649028637	8.29868200669198	0.309318504998884
57	rs1182199	3.48139578730805	0.878214572123215	13.8008603052259	0.0758660059232376
58	rs11841757	3.55180172087141	0.818548681967365	15.4117839809656	0.0905289029525925
59	rs11854132	0.724513318115312	0.183926683993377	2.85396081052252	0.645004723953161
60	rs11870618	3.75991628031194	0.779245046576408	18.141880397014	0.0990724485366792
61	rs11914525	2.07019318990032	0.780672180276077	5.48975607404643	0.143635998452587
62	rs12031634	0.898255232301975	0.181983654812109	4.43370841843422	0.895198774133138
63	rs12034227	0.526463990477089	0.126930464277859	2.18359189691711	0.376713927421063
64	rs12042959	6.80479068446329	1.5338722296337	30.1884181516321	0.0116424185165994
65	rs12053069	4.21611778702699	0.631992417413684	28.126364659293	0.137257789772791
66	rs12072739	2.60905183963897	0.795030547317859	8.56212572571998	0.113721396258302
67	rs12140153	1.46371570370119	0.512532691610989	4.18015025446924	0.476720587179741
68	rs12144626	0.985284313303613	0.276572333696219	3.51005888791632	0.981752902975766
69	rs12173616	0.0824230383553771	0.010222662437321	0.664558503558718	0.019092576548129
70	rs12259464	1.09745434721052	0.228866297517481	5.26248756271889	0.907438194515619
71	rs1229984	0.380509796872971	0.0158084660955513	9.15887124286238	0.551599310975123
72	rs12316080	1.27128469204125	0.290210056214381	5.56894819325122	0.750119286986746
73	rs12364470	1.94060147803344	0.555573962772586	6.77845678323677	0.298825111320789
74	rs12427047	2.90921633921507	1.03514650099349	8.17617573960108	0.0428140246570422
75	rs12439200	1.98851737409963	0.496237040342791	7.96837201907501	0.331746766840792
76	rs12475388	6.68327184247105	1.53264631453193	29.1431376546959	0.0114610471964439
77	rs12477385	1.85446125677897	0.509069490573394	6.75551494751858	0.349091340356602
78	rs12517187	0.887616118826273	0.203595653811318	3.86974063370905	0.873909092393367
79	rs1263629	0.905433106066935	0.166255450711367	4.9310209443014	0.908539602739316
80	rs1266876	0.32617688562419	0.0797141391096601	1.33466110157869	0.119131089018577
81	rs12679106	1.1770326286327	0.47434940911728	2.92064411220437	0.725190694210325
82	rs12680342	4.07579599758009	1.01208542255758	16.4137459582319	0.0480527045380374
83	rs12681205	5.07702571557999	0.903455345838752	28.5306741892488	0.065077728596628
84	rs12681792	1.97134627277864	0.489517208806954	7.93885497237097	0.33960683978571
85	rs12705982	1.35288568110415	0.277735131749876	6.59009054635907	0.708298253126115
86	rs12877270	3.79543522240487	0.891112286640689	16.1655593166341	0.0712206177245429
87	rs12878084	2.88128034291723	0.432296459340885	19.2038963889244	0.274196640605334
88	rs12881629	7.95859399405435	1.9526213290507	32.4380449090922	0.00381028897426127
89	rs12885458	9.72879966802557	2.91909477722779	32.4242788274457	0.000212059856780399
90	rs12890931	14.3433201443399	3.79428263426847	54.2212725285529	8.65631066645362e-05
91	rs12921077	2.63303030941896	0.508595666945987	13.6313560277641	0.248476362315606
92	rs12926250	1.77327934287301	0.201244223580427	15.6253907412325	0.605887298109108
93	rs12937411	0.823073170859189	0.249876113195415	2.71114127687108	0.748862524023764
94	rs1296328	0.620254004813583	0.21193879683835	1.81521758274734	0.383327141636635
95	rs12986231	7.96348143663148	2.18880474573194	28.9733639856338	0.00163929695638744
96	rs13041173	0.981939726056202	0.213887350685998	4.50801	0.981300741452425
97	rs13043475	2.81714787866513	1.09936902937489	7.21897921281273	0.0309801200561199
98	rs13044335	0.14143770352719	0.0309908367810955	0.645501253171974	0.0115658756298564
99	rs13065044	2.54537342674707	0.532155512891996	12.1748731801733	0.241995752069344
100	rs13107325	1.17723713941534	0.135491415206505	10.228598471029	0.88240292410935
101	rs1327259	1.19665277871425	0.286022288659692	5.00652546874865	0.805792097588328
102	rs13292699	0.372216508477692	0.161906792454927	0.855709183553201	0.0199713099445117
103	rs1330199	0.308236483948787	0.0598889909233479	1.58643063728881	0.159154743802816
104	rs13333747	0.41230779487728	0.132869705221496	1.27943173677684	0.125154079178188
105	rs13389219	0.559770884506014	0.139977291576873	2.23853054742498	0.411933406416907
106	rs13410783	1.12786580978362	0.344204654600668	3.69571203606957	0.842487558442039
107	rs13427822	1.42189034688239	0.408752461240681	4.9462017975884	0.579984937267014
108	rs1346841	1.38842370936849	0.30082371008234	6.40813982451352	0.674073085014526
109	rs1360201	1.19494371281138	0.236688788472252	6.03277614459058	0.829302218169713
110	rs140733155	0.998614333666116	0.344013979296967	2.89880832587495	0.997965180041129
111	rs143121872	1.03974200036727	0.0904766617689486	11.9485335355151	0.975042342072833
112	rs1436348	1.62464446073403	0.485070631228101	5.44141296930542	0.431339803891282
113	rs1441264	0.776651696732903	0.242322949935242	2.48918997643142	0.67058021364937
114	rs1446585	4.00969261346162	1.15182849279099	13.9583583450788	0.0291016920820857
115	rs1471093	4.06795357857174	0.993683073376691	16.6534449069169	0.051034697376653
116	rs1471740	1.10481708445355	0.223898716657491	5.45166496852986	0.90258598410184
117	rs1477290	0.667513606201032	0.277558958073666	1.60533249424163	0.366636676061459
118	rs147730268	0.661429297862164	0.283549138035564	1.54290264855457	0.338820945552199
119	rs1502317	0.679600714657743	0.228665230785856	2.01979605633985	0.48704181194784
120	rs1503526	3.66327245262941	1.03621659359054	12.9505405966276	0.0438817204492199
121	rs1512065	0.926958631644013	0.186729301384521	4.60159331400235	0.926077264614471
122	rs1554654	0.873663469498454	0.257202896229599	2.9676487672779	0.828613990706986
123	rs1568489	0.748337135711864	0.235945686873793	2.37346346994249	0.622526221946767
124	rs16916303	0.634527100026735	0.140012	2.87565026821746	0.555201906280237
125	rs17024393	1.52267275359575	0.789924930189258	2.93512994201533	0.209214163439312
126	rs17115183	1.95209472481242	0.450759485152369	8.45389601364102	0.371069228408995
127	rs17193211	1.64634083753475	0.333306613030787	8.13196632580538	0.540681684562681
128	rs17399739	6.89802693675003	1.86320043323514	25.5381948025363	0.00383014261338326
129	rs1762482	2.63555029073138	0.617875277646165	11.2419538153978	0.190385776216676
130	rs17639996	1.68879422998572	0.591300416885068	4.8233112471954	0.327739377581836
131	rs17770336	1.25160129043992	0.531484863342727	2.94741374265762	0.607556209243238
132	rs1778830	2.27772344121215	0.453705707185165	11.4347780785795	0.317327639867845
133	rs17814208	0.236281034009062	0.0408623605561972	1.36626289505746	0.107086059653403
134	rs1788808	4.01141494234168	1.84138897924955	8.73875646100592	0.000470805871858994
135	rs1814592	0.220293126784418	0.057662228548526	0.841609194268581	0.0269557612619414
136	rs1861410	0.549669038820198	0.208566834204665	1.4486294208265	0.226127841668104
137	rs1945160	1.73992119098943	0.362929426975484	8.34136205510436	0.48857902594459
138	rs1967772	0.894056568575304	0.246191655406677	3.24680845291951	0.864857062231685
139	rs2051559	6.00207742290937	1.15096315320832	31.2998146727621	0.0334315215462187
140	rs2052607	0.716289278745895	0.207674730989674	2.47054770891614	0.597346378436903
141	rs2095484	6.84645326650103	1.34420193662866	34.8711908926014	0.020550697715698
142	rs2143175	0.450607408423664	0.10605900459935	1.91447239480819	0.280110686059242
143	rs2151447	0.395401974702214	0.0757590407279994	2.06368401838315	0.271065616429591
144	rs215669	3.98313686877247	1.17575524409753	13.4937772083273	0.0264130020307213
145	rs2172131	4.5012155438613	1.39449427227128	14.5292395782298	0.0118628275743843
146	rs217672	2.30632345680721	0.594568729157507	8.94619516057671	0.226947903316735
147	rs2216931	1.31537374603555	0.40762527997194	4.24460448546931	0.64651272944152
148	rs2242189	1.64652877609919	0.330130918985629	8.21206634886785	0.543032636152436
149	rs2276190	0.615312174432527	0.154408840984109	2.45199089373288	0.491157543715541
150	rs2289379	2.52270028135159	0.733966775244466	8.67071497536339	0.141835485471561
151	rs2291127	0.158578655543426	0.0254485617937825	0.988157609759486	0.0485226613789905
152	rs2292238	0.910357962916348	0.219280281877329	3.77941697972109	0.897108488716401
153	rs2307111	1.38838454536449	0.707146288662153	2.72590223085779	0.340435031887029
154	rs2312193	1.27136650817067	0.468958832046881	3.44672642381642	0.637041343488604
155	rs2433733	1.18636327610108	0.390911042539615	3.60045552496425	0.762872676853326
156	rs245767	4.65129138132981	1.43886176158635	15.0358513177673	0.0102340294937513
157	rs2458764	0.794793104004759	0.165386757407487	3.81950821260206	0.774293407995431
158	rs2472643	1.33293454510644	0.228833178246247	7.7642346933896	0.749233270861818
159	rs2494196	0.28577458824668	0.0919543727182061	0.888126500931372	0.0303819576275908
160	rs2507909	13.3948573514523	2.75136852591122	65.2119851543091	0.00131212148564213
161	rs252749	9.35330527171658	2.07402	42.1809438066838	0.00362292975393133
162	rs2568958	1.40849224216408	0.607530825288137	3.26543166808944	0.424647735788162
163	rs2606228	0.724731712575966	0.164699883655746	3.18904933965306	0.670188941431186
164	rs2610245	5.19973053086112	1.13268206574306	23.8700677015066	0.0339866731585147
165	rs264948	1.3647684778701	0.294983634116245	6.31422486799346	0.690694780163474
166	rs2660241	0.378656024660062	0.103499814105564	1.3853202177264	0.14224514524801
167	rs2678204	1.48899438397441	0.601174330141729	3.68795566335084	0.389617304476421
168	rs2733296	1.68189101718916	0.525430883907655	5.38369075807644	0.381098321897511
169	rs2744938	3.29179557826192	1.92370506892468	5.63283754048735	1.37910391179217e-05
170	rs2802295	3.64433197030406	1.48568817322447	8.93939640170616	0.00473199559693592
171	rs28350	1.4234585207619	0.403723406638991	5.01886719226443	0.582868002629829
172	rs28366156	1.34261838796668	0.329659862892592	5.46813348731373	0.680923793884318
173	rs284532	0.53374707892272	0.103642590669818	2.74873430331473	0.452768782844798
174	rs2861685	0.960937037762833	0.301134581720736	3.06640301910175	0.946337895858859
175	rs28711392	10.6348764351812	3.21453255712982	35.1841503489257	0.000107564837800204
176	rs2954021	0.359674105232476	0.097860018728175	1.32194397319828	0.123625023148691
177	rs2964023	4.65212188539525	1.08568665940829	19.934147526846	0.0383832393760394
178	rs3028171	0.067345270348377	0.0142382533687321	0.318535238897765	0.000666494756303767
179	rs3113509	1.70469482022101	0.462084409172296	6.2888605899811	0.423213106751007
180	rs329118	7.49802652477504	1.9061549274945	29.494140772769	0.00393655175229234
181	rs329651	0.542130678999333	0.0657660367212172	4.4689582612093	0.569434685287698
182	rs34045288	1.86875875387112	0.811474773982573	4.30359561644849	0.141789631816794
183	rs34234296	0.524244428811281	0.140967550140742	1.94961337460482	0.335191882689533
184	rs34517439	1.40054953928362	0.715586904253922	2.74116113686104	0.325494831076678
185	rs34769775	1.0688610348886	0.306731422540057	3.72463930314778	0.916729230098184
186	rs34811474	1.42898529918772	0.501484558821425	4.07190799671614	0.504038261841978
187	rs35154326	1.3457616003472	0.393658311111416	4.60062504423149	0.635856265776877
188	rs35184536	0.516241027657394	0.141256349342202	1.88667482826657	0.317341007413257
189	rs35394440	3.63481620564692	0.877764002734609	15.0517551502144	0.0750496391757457
190	rs35519679	0.437986902376623	0.070770787441223	2.71061738309456	0.374684080378421
191	rs35537311	1.13126066668248	0.221494946849504	5.77778732285218	0.882153958747316
192	rs35711462	0.346207139531799	0.0903173247546934	1.32709182638364	0.121811017660755
193	rs35809007	0.278141480804304	0.062735862714551	1.23314927055378	0.0921481181757642
194	rs35867081	1.05253345882529	0.291690717507698	3.79794973049661	0.937668270801399
195	rs35972789	0.821582150445001	0.156073934788173	4.32485559389498	0.816605133594972
196	rs36007635	3.5019412732217	0.607952024814608	20.1719744001731	0.160636966385273
197	rs372519	4.14426317135477	1.41644162563284	12.1253971378977	0.0094424874497361
198	rs3730071	0.132819370840483	0.00891409700696815	1.97899857458043	0.142992333611866
199	rs3737992	1.66108612220759	0.530252591106954	5.20357118789467	0.383719394963211
200	rs3748916	0.238386264271418	0.0431388974200102	1.31732645922755	0.100175323787078
201	rs3764002	11.6536018700943	4.04817482484239	33.5475720349979	5.31496857847861e-06
202	rs3764625	0.202426488521021	0.0421047729164806	0.973202808532719	0.0461623754884985
203	rs3766823	2.29563067906563	0.724128820773571	7.27760042617498	0.158047373066326
204	rs3803286	5.93820961183465	2.0833409675681	16.9258580054937	0.000857797993726432
205	rs3814883	4.60526421811934	2.00482666106414	10.5786993611872	0.000319102290278415
206	rs383701	3.32240340317267	0.74881864656641	14.7410383328834	0.114224766039881
207	rs396354	3.3556099025863	0.751790082592788	14.9777418977131	0.112694719482247
208	rs400301	5.10350309070403	1.00157040655621	26.0049055226991	0.0497754363531911
209	rs40071	1.39328374209174	0.496865925540254	3.90696863317083	0.528397544580479
210	rs4055791	0.736412631444242	0.212912615094448	2.5470710766014	0.628905879824165
211	rs4240326	1.5087048771661	0.438202079997293	5.19438521697307	0.514417814883184
212	rs4267103	0.146480773316846	0.0324245746777782	0.661739349389405	0.0125373672193943
213	rs4290163	0.800662557609418	0.199805247186633	3.20842690662101	0.753588624464721
214	rs429343	2.06998765720404	0.639512791159473	6.70017701007733	0.224738054396067
215	rs429358	2.88828262511649	1.21621330829765	6.85913931843624	0.0162357469564633
216	rs4307239	0.262668172674847	0.0487057210827401	1.41655984969685	0.119955940645348
217	rs4430672	0.487293765866498	0.103399022266686	2.29649380668137	0.363410127173919
218	rs4453627	6.83416925089487	1.25966365490684	37.0780479121876	0.0259103595003267
219	rs4456769	1.30408556039698	0.376511503330218	4.51683184655416	0.675300436034199
220	rs4477562	2.41062547983775	0.958572583689503	6.06225892845408	0.0614732664724417
221	rs4482463	0.382530910131705	0.100643377781837	1.45394461544592	0.158366158048264
222	rs4625888	0.848715975745789	0.194613498619608	3.70127875299167	0.827191268147796
223	rs4672338	4.14518304997825	0.875489177808368	19.626219207918	0.0730711363478541
224	rs4718964	7.87840458088058	2.17998517593749	28.4723306493804	0.00163905479860091
225	rs4757945	5.11785186999945	0.838097340427732	31.2522263224094	0.0769483306597879
226	rs479018	2.08164313610763	0.75120291577123	5.76839899730056	0.158578912216004
227	rs4808762	1.35976817148037	0.490735204312628	3.76775390051937	0.554514195433651
228	rs4842920	0.41791225522567	0.162075583112587	1.0775876891122	0.0710158059663805
229	rs4876611	0.898702366135791	0.351983322698392	2.2946142354311	0.823285166222404
230	rs4924136	1.68600668413991	0.30059107017738	9.45676309441595	0.552683978634934
231	rs494048	0.756323085303551	0.170571908620688	3.35356867369721	0.713206154406689
232	rs520829	0.450701375829764	0.0857964642657629	2.36760024918535	0.346375578434697
233	rs529200	1.87336196716692	0.583062327476502	6.01905644498863	0.291829767397442
234	rs530255	1.62419875038969	0.323821193667991	8.14653775710606	0.555520222674936
235	rs543874	1.44182964416554	0.833768152669415	2.49334628114394	0.19039015947325
236	rs55707359	3.99251388300229	0.0282938131060078	563.379953286725	0.583536380813496
237	rs55726687	3.21801853989271	1.23017707506612	8.41801032793315	0.0172076450125849
238	rs56356382	0.354816127083671	0.103982938516914	1.21072250730996	0.0979967703361566
239	rs56399737	0.460109756835578	0.119178493114718	1.77633550150292	0.260015180783061
240	rs56893062	4.92552324171301	1.1507646166281	21.0823124504319	0.0316109966093298
241	rs57636386	0.670761667664731	0.215855151781202	2.0843663498216	0.489981898166541
242	rs577525	1.16473180648761	0.434262442112612	3.12391781901345	0.761933770839912
243	rs57989773	0.834078407575734	0.15958895180489	4.35924155222601	0.82974490589771
244	rs6030803	2.29933155981952	0.447465041069166	11.815281947724	0.318744588561764
245	rs61754230	8.27430749614613	0.418666430873838	163.529147531322	0.165114608658282
246	rs61813324	0.86079463402329	0.290556189510616	2.55016905064491	0.786758816111731
247	rs61826925	11.0496974375466	1.92372340319958	63.4684868200135	0.00706947864681421
248	rs61871585	0.771558225675836	0.149359913010251	3.98568855330806	0.756896246566408
249	rs61903695	0.402819975740346	0.0940976693649875	1.72442031721382	0.220363152195571
250	rs61969511	1.90670822407441	0.561342096959343	6.47650741222835	0.300920928381583
251	rs61992671	0.400450077355848	0.11796331545372	1.35940791285422	0.142212385856521
252	rs62104473	0.488071252546386	0.177034423362985	1.34557756077627	0.165647699974486
253	rs62107261	2.20413065828763	0.929232612189541	5.22817634150416	0.0729014412558456
254	rs62124758	0.468125844428843	0.0408427209852507	5.3655045730512	0.541894316533879
255	rs62407565	0.772566151055979	0.16133354546548	3.69953103079332	0.74676435896012
256	rs6444950	0.629538071967352	0.142925505988645	2.7729003393408	0.540699522124728
257	rs6448733	2.21771300121203	0.3952708974846	12.4427348105902	0.365380541216771
258	rs6469351	1.09436629238003	0.217152007786679	5.51520381554159	0.912979550944149
259	rs6551304	9.46151839175806	2.37928264607395	37.6249246491556	0.00141919256686104
260	rs6567160	1.02170385524759	0.625772970514143	1.66814294802494	0.931589798610846
261	rs6569648	1.01590071774368	0.29708466949977	3.47393983691552	0.979936644521278
262	rs6575340	1.95224951173331	0.727628353070159	5.23794618500175	0.183997596476681
263	rs6595447	0.836905779890784	0.184452787606288	3.79724	0.817509824934573
264	rs66679256	2.21798638323762	0.720072164328007	6.8319035784677	0.165182922848506
265	rs6669189	0.780161505526551	0.195937136083503	3.10636353511907	0.724720169851196
266	rs6688826	3.34110107422018	0.62385063363758	17.8936363710424	0.158862851671152
267	rs66959060	7.28060281162928	1.11033934066086	47.7396191952948	0.0385378537248425
268	rs6701524	4.22330149663993	0.852621487356903	20.9193361837653	0.0776153001142046
269	rs6726271	0.262584286217257	0.0302121925928945	2.28220799123472	0.225487737242466
270	rs6744646	0.67192119919053	0.403379176196158	1.11923997212512	0.126687628300427
271	rs67609008	0.417650706326362	0.094507856697226	1.84568901031939	0.249468642208091
272	rs6782714	1.27530068342219	0.255045988956921	6.37685712991863	0.76712254494031
273	rs6938973	1.49414066190197	0.561207957951879	3.97794843411734	0.421543510277087
274	rs6954290	1.24298224354408	0.25657547611585	6.02163886102765	0.787010028445529
275	rs6973656	3.95117927225145	0.83294430188362	18.7429310773421	0.0836533306892826
276	rs698147	1.18365152230778	0.276224696806796	5.07206974053253	0.820345561132991
277	rs6998660	0.876564297954707	0.197284372505338	3.89470771907206	0.862538278638448
278	rs7004825	5.65261984074905	1.59068279633386	20.0870413244373	0.00741735187033199
279	rs7034554	12.561265479282	2.47871240092143	63.656191166973	0.00224083698343098
280	rs7038943	2.72861890188017	0.718720493512053	10.3591885564801	0.140278289203627
281	rs7070670	2.86974411280169	0.527897250299559	15.600443586866	0.22230292050657
282	rs7078200	2.70199043203459	0.532564677209434	13.7086678993835	0.230289962668119
283	rs7124681	0.574657965341791	0.241091823245206	1.36973445505408	0.211276473134113
284	rs7132908	1.02481571198803	0.530574683009652	1.9794522376757	0.941819828445145
285	rs71495038	0.234232106028034	0.0689126239359322	0.796148461061874	0.0200609177589529
286	rs7172082	0.429322122783854	0.0980148702204652	1.88050532227455	0.261868035823701
287	rs7185735	1.4794122533164	1.09754554337231	1.9941410436034	0.0101401105457594
288	rs719802	1.66444088295854	0.459532492780194	6.02865628957591	0.437813270991958
289	rs7218014	5.60992861544105	2.34641128866758	13.4125245741617	0.000105402113593877
290	rs7244798	5.11445143322019	0.982152058818355	26.6329569112127	0.052549045232119
291	rs7258937	0.290459716031447	0.0718955632689339	1.17346388012129	0.082660306539334
292	rs7259070	0.668565427131647	0.235823174259444	1.89540206029103	0.448875203074885
293	rs72634826	1.59978306189225	0.487495874424916	5.24990257227608	0.438351247974941
294	rs72739243	4.65097408699122	0.842366251428758	25.6795187617904	0.0778631434431089
295	rs72892910	3.21328794369773	1.69195780788792	6.10252771137489	0.000361104481663551
296	rs73026725	0.0511754896730431	0.0105527979180774	0.248174063751321	0.000224220390659058
297	rs73052033	1.6920693777703	0.590718060644516	4.84681097453517	0.327299529102918
298	rs73371569	1.93271762312746	0.444385188993544	8.40576487080388	0.379631723084411
299	rs73985439	1.43618926885907	0.332079715757922	6.2112785518329	0.62802242039431
300	rs74288880	0.44028407007542	0.0413225931054486	4.69113982918506	0.496780257843145
301	rs745249	1.70781047931618	0.479633793737163	6.08092397021645	0.408785512310514
302	rs7460093	0.694975465002862	0.127859648167752	3.77750841549525	0.673551005363607
303	rs7498665	0.35977210882739	0.181123357481595	0.714628814802418	0.00350516828860662
304	rs7537581	2.28626553520885	0.612827219943719	8.52933735215591	0.218312086063813
305	rs75557510	1.46958002887103	0.327595234747807	6.59248130675392	0.615163440688836
306	rs756717	0.618272906775903	0.12876474316652	2.96868053981811	0.548059510607722
307	rs7575523	1.33878825257393	0.546683644317516	3.27859449219037	0.523157866842576
308	rs7607923	0.333155199292197	0.0660707099784781	1.6799030440505	0.183000828846672
309	rs7683836	1.16063054239696	0.243276815170962	5.53716249120579	0.85177237661776
310	rs76895963	2.2137732870931	0.871670185630791	5.6223010118219	0.0946865538037251
311	rs77149883	4.00740499543337	0.611753794603935	26.2512385523028	0.147744202789132
312	rs7774	4.39740678228171	1.15677412290342	16.7164756074611	0.029723489696859
313	rs77952793	10.1893766457217	1.60531091059979	64.6749459826368	0.013816632638209
314	rs7828631	0.355614210739991	0.0420354211474063	3.00845009823411	0.342613595667936
315	rs784257	0.872597295130323	0.157846006326711	4.82385368618544	0.875860736875896
316	rs78565420	0.413741073953511	0.0646045928961236	2.6496827640636	0.351601718588381
317	rs7865801	0.894614922193576	0.169791155615882	4.71364869452927	0.89550380342819
318	rs78719460	1.20426454663386	0.255106144878006	5.68490068701706	0.81441061368554
319	rs7893571	1.53066930460933	0.388746414688808	6.02693280643819	0.542656330157955
320	rs7916385	1.49171389977083	0.451216845108951	4.93157643135463	0.512118186370989
321	rs7938352	0.36877539205085	0.120250726261123	1.13093113040287	0.0810206111895681
322	rs7944782	0.419443220823641	0.114644767766116	1.53458913933015	0.189229132343614
323	rs79518326	2.34487815883957	0.367881656595374	14.9462564420561	0.36715197303042
324	rs79847714	3.70531378678999	0.985570871134392	13.9303531188716	0.0525635959903905
325	rs80010713	0.246410454667646	0.0458572767642572	1.32406711549085	0.102512655874952
326	rs8078135	0.638960468116978	0.155870206704966	2.61929773782267	0.533765007151988
327	rs8093356	2.85138202523833	0.542661609286589	14.9824113493874	0.215769056213403
328	rs815163	2.88248128108223	0.8100924978503	10.2564810288181	0.10209537653802
329	rs862320	1.76128095962689	0.611995210101336	5.0688478725684	0.293928990225719
330	rs879620	0.494425161114308	0.227146972813013	1.07620293995353	0.0759080370446489
331	rs9289970	0.479349365507176	0.0925274368748099	2.48332626486801	0.380936082767001
332	rs9294260	2.18393529143438	0.636178729096795	7.49722230409071	0.214498797185315
333	rs9387013	1.90918244437584	0.461562209744166	7.89704514139758	0.372011940438363
334	rs9421249	0.938490708267174	0.291585077622661	3.02061002807426	0.915231045056885
335	rs9449999	21.6881989499896	4.06695870516515	115.658409094968	0.00031492583705688
336	rs9480184	1.15530244788961	0.222001172029831	6.01223738548722	0.863796412348366
337	rs9522183	4.08307784386974	1.23471833534609	13.5022897140561	0.0211371273708592
338	rs9522279	5.45950166518878	1.64225378273454	18.1495446961726	0.00561633928341336
339	rs9571687	1.0083481187851	0.162890239385537	6.24203102956293	0.992868388528221
340	rs9783304	0.947165127548825	0.386625552143569	2.32038926002347	0.905481913767341
341	rs9835574	3.07990630439671	1.1579322822368	8.19203591555345	0.0242092281579057
342	rs9839081	1.38103900666961	0.344703735951213	5.5330666280128	0.648455459989913
343	rs9843653	1.85260630987723	0.927678384847112	3.69971985491779	0.0805904983125205
344	rs9926784	2.14070227188534	0.488813595209379	9.37495655146852	0.312448111021604
345	rs9955276	7.73165539632723	1.9140811750315	31.2309090896169	0.00408552708409243
346	rs9968060	0.316594203131882	0.06963028490631	1.43948699321821	0.13661081786679
347	All - Inverse variance weighted	1.45371613313742	1.32341395405622	1.59684775067307	5.78844430098608e-15
348	All - MR Egger	1.42279560800532	1.09388088278159	1.85061040376864	0.00894790900075442

## Sheet: Supplemental Table 4
Supplemental table 4 The effect size of individual SNP in leave-one-out analysis for MR of left leg fat mass and IVDDs. CI = confidence interval, IVDDs = Intervertebral disc disorders, MR = mendelian randomization, OR = odds ratio, SNP = Single nucleotide polymorphism.
	SNP	OR	OR lower 95% CI	OR upper 95% CI	P
1	rs10050620	1.45325893816152	1.32271884123107	1.5966821334311	7.0026772141712e-15
2	rs10100245	1.45970056298638	1.32871663228762	1.60359679543887	3.14450517186943e-15
3	rs1013402	1.45504153450876	1.32385995671368	1.59922192404788	7.2575620575881e-15
4	rs10184537	1.45706266267707	1.32626027606807	1.60076543139909	4.36919106388633e-15
5	rs10209821	1.44792913804721	1.31816799974708	1.59046402978103	1.10442527739881e-14
6	rs10236214	1.4576117969891	1.32702604974343	1.60104780997522	3.58994381906048e-15
7	rs10248298	1.44964073113605	1.31960750625156	1.59248734143533	9.64429444200355e-15
8	rs1025065	1.45332452650311	1.32279656162784	1.59673243838514	6.88911091247273e-15
9	rs1031881	1.45263043980182	1.32224470077995	1.59587343658411	7.16433516145361e-15
10	rs1037267	1.45223333136696	1.32181700666963	1.59551710871601	7.74349237764436e-15
11	rs10404726	1.45485153949402	1.32400984382524	1.59862331223534	6.32348137960558e-15
12	rs10457469	1.45728923957651	1.32660453561386	1.60084778151522	3.97273511965854e-15
13	rs10505836	1.45177365588206	1.32139483824205	1.59501663463218	8.17239951633579e-15
14	rs1056441	1.44847168871115	1.3188614359802	1.59081930501547	9.41484295585206e-15
15	rs1057042	1.44982581879519	1.31985400278734	1.5925965299238	9.08863281457439e-15
16	rs1062557	1.45260099816983	1.32212018945309	1.59595903361617	7.54389548491844e-15
17	rs10733682	1.45497683537659	1.32432681696844	1.59851598892217	5.63693904002106e-15
18	rs10756798	1.45272323307078	1.32217843335926	1.59615732540857	7.63737137943279e-15
19	rs10760277	1.44871114469511	1.31902013399718	1.59115386237788	9.4341965884405e-15
20	rs10766451	1.45483819314205	1.32415164620015	1.59842278963938	5.86755670492748e-15
21	rs10771041	1.44708190627984	1.31792411808199	1.58889727773555	9.37734166249645e-15
22	rs10799778	1.45636403873822	1.32568388182043	1.5999260777142	4.59228639599768e-15
23	rs10820852	1.45498717620877	1.32432694155961	1.59853856060564	5.65639569077543e-15
24	rs10896012	1.45271	1.32224396387668	1.59605895299192	7.3725484390483e-15
25	rs10903791	1.45191	1.3215818014326	1.59508707268141	7.7973765959597e-15
26	rs10915840	1.45590896025468	1.32524429689235	1.59945672320223	4.89833505143557e-15
27	rs10938398	1.44705357878189	1.31674629842259	1.5902562721262	1.65132064374845e-14
28	rs10947793	1.45744447578917	1.32663087939449	1.60115706109439	4.13501680501588e-15
29	rs10951992	1.45743538570216	1.32684564863415	1.60087792101769	3.69994764745739e-15
30	rs10954772	1.45112773568507	1.3208092855996	1.59430413477031	8.78189904139419e-15
31	rs10989067	1.45519334719001	1.32440628936806	1.59889581822845	5.83109504575303e-15
32	rs10992854	1.45173764267128	1.32134188351014	1.59500142200146	8.28773150159588e-15
33	rs11012732	1.4496192642965	1.31926929986642	1.59284841361222	1.12998144108457e-14
34	rs1106761	1.44984430572379	1.31974907309322	1.59276377130763	9.62934284266163e-15
35	rs11071646	1.44638948974545	1.31682459605073	1.58870252144464	1.27764861402418e-14
36	rs11075263	1.45374288069953	1.32313944568023	1.59723781955429	6.69438143115542e-15
37	rs11099020	1.45368676559735	1.32307419587326	1.59719327839972	6.78452636029433e-15
38	rs11105842	1.45527774221122	1.32457988508142	1.59887171081812	5.50419118865715e-15
39	rs11135450	1.45103831178415	1.32074819036245	1.59418138720871	8.78306931665611e-15
40	rs11150745	1.45719853421094	1.32625397978142	1.60107158996536	4.59117370266039e-15
41	rs11165643	1.45304537360127	1.32234450051212	1.59666	7.84009014465877e-15
42	rs11242730	1.44950106783672	1.31958401448645	1.59220884960287	9.3111324148502e-15
43	rs11245344	1.45105013593706	1.32087817838505	1.59405048206434	8.27103256564802e-15
44	rs113079574	1.45189099835322	1.32152784391589	1.5951139287787	7.96105135987748e-15
45	rs113132247	1.44831453660576	1.31849785171159	1.59091271496617	1.06822044547735e-14
46	rs113624107	1.45672067989056	1.32613157685443	1.60016937704949	4.14526031567583e-15
47	rs113866544	1.46404951989056	1.3329767360951	1.60801080667836	1.636114220297e-15
48	rs11525873	1.45500748805732	1.32431221989725	1.59860096319819	5.73733045018864e-15
49	rs11533200	1.45559318921023	1.32494044950526	1.59912963127239	5.11940547177886e-15
50	rs11603984	1.45377508015979	1.32311267587006	1.59734089336257	6.85762972148195e-15
51	rs11656076	1.45225404833675	1.32183919206735	1.59553585153724	7.71266404171356e-15
52	rs11656758	1.45479364321064	1.32412509757757	1.59835694391565	5.85643253819256e-15
53	rs1167311	1.45614097154474	1.3252304995733	1.59998319514529	5.33710454831062e-15
54	rs11691869	1.45133233836981	1.32084	1.59471848178617	9.26897345606564e-15
55	rs117342986	1.45331969134367	1.32282058257413	1.59669281917065	6.79659337853412e-15
56	rs11757278	1.45264122851074	1.32214345202606	1.59601935443205	7.55926223075564e-15
57	rs1182199	1.45096167709868	1.32072152725949	1.59404518284602	8.67369624254693e-15
58	rs11841757	1.45123526947709	1.32097640948591	1.5943386969294	8.38491797637705e-15
59	rs11854132	1.45593672480775	1.3252019760032	1.59956880915396	5.05049634692358e-15
60	rs11870618	1.45142153878427	1.32115949755975	1.59452699476326	8.15523936606434e-15
61	rs11914525	1.45148703953763	1.32097773294022	1.59489034024547	9.11545932086104e-15
62	rs12031634	1.45484705366705	1.32419178983108	1.59839	5.7689489165238e-15
63	rs12034227	1.4567246819273	1.32601071260652	1.60032402360077	4.41053621282946e-15
64	rs12042959	1.44955885303189	1.3196813805025	1.59221831833607	9.04857407057162e-15
65	rs12053069	1.45194850273246	1.3216552535964	1.59508650145374	7.62161348634629e-15
66	rs12072739	1.45123616943623	1.32087335190939	1.59446506846055	8.82381930737951e-15
67	rs12140153	1.45367879375668	1.32296658602568	1.59730567479114	7.13592390665482e-15
68	rs12144626	1.45516053119977	1.32441970929384	1.59880750543241	5.72834430881096e-15
69	rs12173616	1.45766182290957	1.32738083148034	1.60072975258988	3.05171219399525e-15
70	rs12259464	1.45440107316798	1.32376307859485	1.59793131855399	6.13764132107146e-15
71	rs1229984	1.45450825636597	1.32398660422009	1.59789703392277	5.69536629340997e-15
72	rs12316080	1.45408410428848	1.32345366371577	1.59760831853235	6.42870234386748e-15
73	rs12364470	1.45261017766308	1.32208036660203	1.59602727758043	7.71731405471908e-15
74	rs12427047	1.44982381679232	1.31959703537551	1.5929022598479	1.0304093478795e-14
75	rs12439200	1.45274282045254	1.32223113604035	1.59613674557426	7.49045587699691e-15
76	rs12475388	1.44951062117058	1.31963470027719	1.5921686815639	9.11065585668399e-15
77	rs12477385	1.45284368424194	1.32229758290423	1.59627817378728	7.49864806211573e-15
78	rs12517187	1.45507918442577	1.3243923091361	1.59866183029275	5.64898624305742e-15
79	rs1263629	1.45470279358815	1.32406764189312	1.59822666963415	5.84342280107203e-15
80	rs1266876	1.45823081066609	1.32757960062256	1.60173980993584	3.36120686662133e-15
81	rs12679106	1.45525212093722	1.3243380243784	1.59910740045865	6.15285489708627e-15
82	rs12680342	1.45053825199776	1.3203862753369	1.59351945700272	8.87770403171114e-15
83	rs12681205	1.45120698226025	1.32103342791628	1.59420773226216	8.07538735906697e-15
84	rs12681792	1.4527764986741	1.32226172319192	1.59617382707328	7.46218540775568e-15
85	rs12705982	1.45388777270111	1.32328819901191	1.59737663888196	6.5304936930768e-15
86	rs12877270	1.45098229732926	1.32076512659688	1.59403786847977	8.54830686920253e-15
87	rs12878084	1.45257911581939	1.32216946039572	1.59585147813286	7.30852651094681e-15
88	rs12881629	1.44856849774037	1.31889214097636	1.59099491721317	9.57935174623714e-15
89	rs12885458	1.44587631010738	1.3167285769393	1.58769114663644	1.12882626837665e-14
90	rs12890931	1.44598298163821	1.31700952816077	1.58758667912392	1.01854174556762e-14
91	rs12921077	1.45240174571467	1.3219846345196	1.59568483314604	7.54358138828939e-15
92	rs12926250	1.45346517458872	1.32295368205051	1.59685183419866	6.68310219082826e-15
93	rs12937411	1.4561170845477	1.32531223186732	1.59983203424018	5.08281225549168e-15
94	rs1296328	1.45815267792794	1.32725377085064	1.60196134216724	3.85600986626552e-15
95	rs12986231	1.44762083657079	1.31809337503982	1.58987680702864	1.0336192378905e-14
96	rs13041173	1.45472764049749	1.32406531810006	1.59828407186441	5.89961908292198e-15
97	rs13043475	1.44923723122403	1.31902797892863	1.59230022859092	1.12001783414294e-14
98	rs13044335	1.45978059185144	1.32941044991685	1.60293562945847	2.27117027546969e-15
99	rs13065044	1.45234795480452	1.32192507702625	1.59563852633003	7.62950683042369e-15
100	rs13107325	1.45398608233094	1.32342749275639	1.59742452018203	6.30052210585931e-15
101	rs1327259	1.45428508060357	1.32363223087936	1.59783438807701	6.29740182351928e-15
102	rs13292699	1.46558275389766	1.33454428543932	1.60948784686839	1.25380938564363e-15
103	rs1330199	1.45717842207767	1.32658049634922	1.60063332727439	3.87074228438077e-15
104	rs13333747	1.45961915648198	1.3288100186207	1.6033052521538	2.9158577793631e-15
105	rs13389219	1.45669409545219	1.32596451140987	1.60031257960972	4.46684123503414e-15
106	rs13410783	1.45479637003199	1.32404947807027	1.59845422192442	6.0860736671228e-15
107	rs13427822	1.45380147771214	1.32314633815894	1.59735826313728	6.80465019383138e-15
108	rs1346841	1.45383374622448	1.32323131010829	1.59732659400882	6.59578432995122e-15
109	rs1360201	1.4541637418636	1.32354792849003	1.5976695234325	6.3024710879748e-15
110	rs140733155	1.4557005185267	1.32485398497965	1.59946984623475	5.54314531581156e-15
111	rs143121872	1.45405235071857	1.32350265544469	1.59747940809368	6.20740331520883e-15
112	rs1436348	1.45326025715471	1.32264588144343	1.59677310809795	7.26295660015975e-15
113	rs1441264	1.45648862117285	1.32566196153002	1.60022627575254	4.84451790201257e-15
114	rs1446585	1.44981435255055	1.3197317470643	1.59271886998045	9.61498083338501e-15
115	rs1471093	1.45061774791898	1.32045692765036	1.59360885350644	8.80554643045745e-15
116	rs1471740	1.45436096383584	1.32372943928549	1.59788378981071	6.15687502711687e-15
117	rs1477290	1.45980114620126	1.32869485609657	1.6038440855495	3.29162111243566e-15
118	rs147730268	1.46032802685852	1.32917536813762	1.60442180704607	3.09790117181651e-15
119	rs1502317	1.45756425173259	1.32667818535977	1.60136314245091	4.20717620488145e-15
120	rs1503526	1.45024779908015	1.32008948770901	1.59323947226254	9.32182283623607e-15
121	rs1512065	1.45476559893808	1.32411445879129	1.59830816271395	5.83180919016589e-15
122	rs1554654	1.45575803459809	1.32497676303458	1.59944801631332	5.31742932879378e-15
123	rs1568489	1.45670677231748	1.32587049268637	1.60045391478334	4.70228510730544e-15
124	rs16916303	1.4558910160909	1.32519844270081	1.59947263929342	4.98126558104131e-15
125	rs17024393	1.45306709525437	1.32204658595614	1.59707230118818	9.13937506015834e-15
126	rs17115183	1.45289484632156	1.32237982704712	1.59629131607474	7.32516225236841e-15
127	rs17193211	1.4534242312149	1.32286936801159	1.59686364123606	6.87242849467455e-15
128	rs17399739	1.44828233530048	1.31859623227839	1.59072327934619	1.00693881734671e-14
129	rs1762482	1.45202409002195	1.32162613701504	1.59528772846907	7.93081418410653e-15
130	rs17639996	1.45290001683083	1.32226447634831	1.59644193477597	7.76749118375524e-15
131	rs17770336	1.45494294217962	1.32400973108398	1.59882432530553	6.52162954552011e-15
132	rs1778830	1.45268409962626	1.32222082447699	1.59602016111166	7.38153487607153e-15
133	rs17814208	1.45725088811039	1.32671583802212	1.60062923049474	3.70686563680629e-15
134	rs1788808	1.44367776642142	1.31422685561147	1.58587954915123	1.84721384707471e-14
135	rs1814592	1.46002047798893	1.32947549665399	1.60338404243776	2.38973204155526e-15
136	rs1861410	1.45994552287995	1.32895855180914	1.60384304452206	3.02846001926285e-15
137	rs1945160	1.45327831822842	1.32273498823165	1.59670522744421	6.99247184410283e-15
138	rs1967772	1.45546804878768	1.32471999514209	1.59912075669591	5.47594417054493e-15
139	rs2051559	1.45060804589639	1.32054900872826	1.59347641693799	8.38750219426697e-15
140	rs2052607	1.45648536882258	1.3256928431322	1.60018185251884	4.76508301517293e-15
141	rs2095484	1.45022075450798	1.3202483867368	1.59298830275713	8.54245202394774e-15
142	rs2143175	1.45707127729101	1.3263777856918	1.60064253940979	4.13126500101682e-15
143	rs2151447	1.45657289866817	1.32594136350433	1.60007423218733	4.33534102474505e-15
144	rs215669	1.44966485413707	1.31959501865693	1.59255541253799	9.78211210487971e-15
145	rs2172131	1.44879115872052	1.31886562200426	1.59151606241501	1.04548271774299e-14
146	rs217672	1.45221266005788	1.32176318747256	1.59553665136112	7.89679879378294e-15
147	rs2216931	1.45415291562916	1.32344657930018	1.59776808154278	6.60280729351792e-15
148	rs2242189	1.45342748088123	1.32287351341373	1.59686577799074	6.86586162717218e-15
149	rs2276190	1.45641235113811	1.32567898014141	1.60003814522381	4.68016246700221e-15
150	rs2289379	1.45155097984275	1.3211593154903	1.59481163428084	8.51757377429405e-15
151	rs2291127	1.45768171037167	1.32724315634404	1.60093948015153	3.2953194267877e-15
152	rs2292238	1.45509988254886	1.3244015287899	1.5986961825152	5.66274788067081e-15
153	rs2307111	1.45432545354557	1.32322372190119	1.59841642030996	7.80847480217481e-15
154	rs2312193	1.45452492448218	1.32371746468785	1.59825855016485	6.5459501017381e-15
155	rs2433733	1.45470514830264	1.32393641100128	1.59839026324367	6.24161720078149e-15
156	rs245767	1.4486612583921	1.31876478636836	1.59135234975859	1.05194055705447e-14
157	rs2458764	1.4551835091373	1.32451305482187	1.5987453181803	5.51124155484502e-15
158	rs2472643	1.4538832922106	1.32330393855758	1.59734779424384	6.46996402601275e-15
159	rs2494196	1.46132044071187	1.33062798791453	1.60484932666207	2.0902355730324e-15
160	rs2507909	1.44841979493082	1.31894741498634	1.59060162559185	8.86732807748213e-15
161	rs252749	1.44881	1.31915118946759	1.59121769432789	9.14853198474916e-15
162	rs2568958	1.45398481465053	1.32311514339385	1.59779883994953	7.34938581187243e-15
163	rs2606228	1.45561563817786	1.32491723734568	1.59920697412975	5.21873776255275e-15
164	rs2610245	1.45043499052685	1.32036295916189	1.59332072075092	8.6748551586599e-15
165	rs264948	1.4538772183207	1.32327148093458	1.59737362771475	6.56138930947752e-15
166	rs2660241	1.45851407219875	1.32779825999058	1.60209827268253	3.31908048783367e-15
167	rs2678204	1.4535410818461	1.3227623176299	1.5972496709764	7.53558407468406e-15
168	rs2733296	1.45307068395793	1.3224617479145	1.59657881667098	7.46306816538559e-15
169	rs2744938	1.43664711839541	1.3075683128433	1.57846815536985	4.58830464709867e-14
170	rs2802295	1.44687606480204	1.31703021775708	1.58952339792341	1.35770676914e-14
171	rs28350	1.45379549729274	1.32314439971756	1.59734746139561	6.79746964578772e-15
172	rs28366156	1.45395755697525	1.32332433708768	1.59748635934395	6.56748012121071e-15
173	rs284532	1.4559501989041	1.32529274523122	1.59948885958706	4.84887263340789e-15
174	rs2861685	1.45556	1.32476275605796	1.5992717102311	5.53097207494784e-15
175	rs28711392	1.44540883103742	1.31638935582112	1.58707352015756	1.14085249450463e-14
176	rs2954021	1.45866250704294	1.32795913861244	1.60223025512365	3.22090004430357e-15
177	rs2964023	1.45043058613999	1.32032879758358	1.59335226881411	8.80908793780474e-15
178	rs3028171	1.46135188729476	1.3313564012844	1.60404031290175	1.45025373469023e-15
179	rs3113509	1.45315638896887	1.32258	1.59662623405813	7.2510884372734e-15
180	rs329118	1.44848751460501	1.31880220335426	1.59092551910379	9.74530670910658e-15
181	rs329651	1.45504265110551	1.32445413412338	1.59850693352807	5.4102208137311e-15
182	rs34045288	1.45154812296916	1.32092092900296	1.59509317100885	9.56533373036606e-15
183	rs34234296	1.45726190902988	1.32650814962351	1.60090405182368	4.13094081734345e-15
184	rs34517439	1.45421450657997	1.32311692120243	1.59830155389878	7.92940358572738e-15
185	rs34769775	1.45489893476877	1.32416521597758	1.59853988373241	5.94921841477504e-15
186	rs34811474	1.45380999780056	1.32308507356733	1.59745095151457	7.03395721217329e-15
187	rs35154326	1.45402216234179	1.32334365340949	1.59760500844514	6.64825064050221e-15
188	rs35184536	1.45741329361724	1.32665337294633	1.60106140136288	4.04509199248642e-15
189	rs35394440	1.45100079114669	1.32076977279629	1.59407289542283	8.58178204516914e-15
190	rs35519679	1.4558782097358	1.32526475215896	1.59936447274444	4.79789418635719e-15
191	rs35537311	1.45428070337769	1.32365868134463	1.59779284042339	6.20614099252966e-15
192	rs35711462	1.45848359955261	1.32780192819609	1.60202690250184	3.27819090590358e-15
193	rs35809007	1.45818740113195	1.32758882555356	1.60163331891058	3.29568323136979e-15
194	rs35867081	1.45489136174451	1.32416801741874	1.59852	5.92574606466267e-15
195	rs35972789	1.45495465651669	1.32430616077132	1.5984921880048	5.65248075728012e-15
196	rs36007635	1.45200121631504	1.32167057668512	1.5951838297469	7.69941407459228e-15
197	rs372519	1.44827536769031	1.31836776187072	1.59098364001425	1.12377505357453e-14
198	rs3730071	1.45567808756886	1.32523844079407	1.59895655709959	4.53997797932841e-15
199	rs3737992	1.4531031836878	1.32248341778728	1.59662407410483	7.46473752897053e-15
200	rs3748916	1.45742320131639	1.32688344017855	1.60080555941636	3.61482630673301e-15
201	rs3764002	1.44259207408033	1.31413584824927	1.58360484189808	1.34859766683826e-14
202	rs3764625	1.45851027495133	1.32800626600177	1.60183899473843	2.98304249408277e-15
203	rs3766823	1.45166034393689	1.32122070933867	1.59497784076801	8.57221598640641e-15
204	rs3803286	1.4460424838757	1.31660062090316	1.58821045043941	1.27040740034991e-14
205	rs3814883	1.44372832344484	1.31439692721478	1.58578541136245	1.72971134017366e-14
206	rs383701	1.45148872316469	1.32119033272764	1.59463739726635	8.21529730003024e-15
207	rs396354	1.45147996399722	1.32118487525516	1.59462473825133	8.21326175411282e-15
208	rs400301	1.45088431659062	1.32075173910309	1.59383874940658	8.32672699786893e-15
209	rs40071	1.4539557338487	1.32321080924117	1.59761941274032	6.94250889387472e-15
210	rs4055791	1.45636484118422	1.32557529614914	1.6000589003123	4.84984592992959e-15
211	rs4240326	1.45357059367244	1.32293362839217	1.59710768964057	6.99384602285629e-15
212	rs4267103	1.45977053281623	1.32938693254693	1.60294189472436	2.29061169589274e-15
213	rs4290163	1.45557104647054	1.32484866132678	1.59919176670456	5.31894164129921e-15
214	rs429343	1.45218160057322	1.32168040638163	1.59556833169432	8.14030014449266e-15
215	rs429358	1.4482121700019	1.31808606690954	1.59118478071702	1.26268135901541e-14
216	rs4307239	1.45732655831589	1.32676439974656	1.60073687384026	3.71278016201889e-15
217	rs4430672	1.45644104053703	1.32576837900404	1.59999328551954	4.51943706560757e-15
218	rs4453627	1.45048080627373	1.32047002761777	1.59329218033376	8.35608958650618e-15
219	rs4456769	1.45413789641362	1.32345374700658	1.59772642343482	6.54618945964798e-15
220	rs4477562	1.45014945448094	1.31978347207797	1.5933927684519	1.04811899609357e-14
221	rs4482463	1.45820833528962	1.32750372560607	1.60178198229715	3.46556296075994e-15
222	rs4625888	1.45520244825113	1.32451144780437	1.59878887336643	5.55121991679805e-15
223	rs4672338	1.4511242429014	1.32091533212504	1.59416846570211	8.32534619174634e-15
224	rs4718964	1.44759585930685	1.31806777890271	1.58985281745288	1.03801108926645e-14
225	rs4757945	1.45141766518717	1.32121963576288	1.59444590573393	7.90646052596234e-15
226	rs479018	1.45164412965025	1.32114112169451	1.59503829268838	8.86590292139544e-15
227	rs4808762	1.45410207141625	1.32333913211389	1.59778607220621	6.8448795438466e-15
228	rs4842920	1.46208124261848	1.33112782609239	1.6059175671296	2.11368305673746e-15
229	rs4876611	1.45700600077446	1.32602110363628	1.60092963865458	4.82976740460918e-15
230	rs4924136	1.45341783279524	1.32287823609775	1.59683887681037	6.82759523336211e-15
231	rs494048	1.45548085420858	1.32478659611225	1.59906850143602	5.32040042336385e-15
232	rs520829	1.4562653346418	1.32562233634966	1.59978348789683	4.57888945546381e-15
233	rs529200	1.45260076090964	1.32204549078444	1.59604868766148	7.82636009001695e-15
234	rs530255	1.45346092293016	1.32290423131414	1.59690218269726	6.83893608214937e-15
235	rs543874	1.45388196168859	1.3225231890381	1.59828786069214	9.49001212255168e-15
236	rs55707359	1.45346967133948	1.32301213595917	1.59679116168659	6.50210309534698e-15
237	rs55726687	1.44856701022862	1.31849139422252	1.59147522108783	1.1654271401521e-14
238	rs56356382	1.45933656071744	1.32860916684499	1.60292676777465	2.92690660435672e-15
239	rs56399737	1.45749690484957	1.32676996428778	1.60110440002794	3.92596300077054e-15
240	rs56893062	1.45026422067333	1.32019832884166	1.59314419948602	8.88447560625851e-15
241	rs57636386	1.45732761215228	1.32647232495878	1.6010916542925	4.30155441859739e-15
242	rs577525	1.45508319449519	1.32423040368621	1.59886610140394	6.13007955074804e-15
243	rs57989773	1.45493238717857	1.32428340135528	1.59847072695675	5.67382405584024e-15
244	rs6030803	1.45269221971752	1.3222313210529	1.59602533356066	7.36344014046301e-15
245	rs61754230	1.45254884949763	1.32225197100129	1.5956853961648	6.94485585175011e-15
246	rs61813324	1.45638268367332	1.32551860239228	1.60016654423065	5.01940201411262e-15
247	rs61826925	1.44975007322833	1.31997508426717	1.59228405132543	8.34640484379123e-15
248	rs61871585	1.45512287446144	1.32446710351853	1.59866755025924	5.5238871958803e-15
249	rs61903695	1.45735458369981	1.32667707642288	1.60090380724561	3.91737703668596e-15
250	rs61969511	1.45262948038182	1.32208901499101	1.59605925421649	7.73441353084765e-15
251	rs61992671	1.45889717294814	1.32813995660179	1.60252761815991	3.18797478338114e-15
252	rs62104473	1.46009726576345	1.32916983492798	1.60392146245587	2.86801952011105e-15
253	rs62107261	1.45036764539038	1.31991753887712	1.5937103984426	1.05540299381316e-14
254	rs62124758	1.45485564889005	1.32429749590038	1.59828510259942	5.48926235835595e-15
255	rs62407565	1.45525946816114	1.32458657186722	1.59882348549502	5.45196731872551e-15
256	rs6444950	1.45599716115168	1.32529643744618	1.59958758914859	4.91806239768254e-15
257	rs6448733	1.45286668863415	1.32239362956508	1.5962127824504	7.20677629868781e-15
258	rs6469351	1.45436598140766	1.32373702293242	1.59788566099799	6.1441651113836e-15
259	rs6551304	1.44784146363987	1.31834783214403	1.59005450058328	9.81785638380184e-15
260	rs6567160	1.46266457895439	1.33046696899591	1.60799758309099	3.61120354531849e-15
261	rs6569648	1.45513723407766	1.32438488088725	1.59879835579264	5.78252436509312e-15
262	rs6575340	1.4519006813139	1.32134686697462	1.59535368122248	8.73083243711257e-15
263	rs6595447	1.45516215180598	1.3244808109261	1.5987373094277	5.5599553593257e-15
264	rs66679256	1.45171626494783	1.32125651072842	1.59506	8.5816509501076e-15
265	rs6669189	1.45566976272706	1.32494	1.59929455466624	5.24729559629033e-15
266	rs6688826	1.45194879415622	1.32161345981184	1.59513758368641	7.78132573475327e-15
267	rs66959060	1.45099317028632	1.32091989040716	1.5938749923499	7.94880114240647e-15
268	rs6701524	1.45122494966481	1.32100968661861	1.59427586024784	8.21998554016117e-15
269	rs6726271	1.45590685257123	1.32537574659965	1.59929345983735	4.58316415033876e-15
270	rs6744646	1.47182429341892	1.33947809896043	1.61724686083284	8.98728359251766e-16
271	rs67609008	1.45710175882003	1.32642783209541	1.60064911500116	4.07104824617047e-15
272	rs6782714	1.45401870268119	1.32341214219563	1.59751472752784	6.41902986162413e-15
273	rs6938973	1.45354447181275	1.32280991176566	1.59719965260714	7.36928171837394e-15
274	rs6954290	1.45409271177036	1.32347653956859	1.5975996182848	6.37472631630145e-15
275	rs6973656	1.45124869369647	1.32101541059943	1.5943211215076	8.26238517984993e-15
276	rs698147	1.4542973828728	1.32364798739715	1.59784240067455	6.27441970748694e-15
277	rs6998660	1.45507842339761	1.3243955109867	1.59865629313399	5.63854144004447e-15
278	rs7004825	1.44866441629977	1.31884748332835	1.5912595031511	1.01115330896914e-14
279	rs7034554	1.44882380681035	1.31925441649046	1.59111873869221	8.72769368911604e-15
280	rs7038943	1.45159858963381	1.32123434353255	1.59482568383217	8.34067627475936e-15
281	rs7070670	1.45229699984962	1.32190465070771	1.5955512181934	7.57597926284699e-15
282	rs7078200	1.45231020172825	1.32190384805591	1.59558119536901	7.61268936178465e-15
283	rs7124681	1.46112632378996	1.33001058998634	1.60516777095279	2.67628575915251e-15
284	rs7132908	1.45859125767555	1.32716741580141	1.60302945328329	4.67660806207702e-15
285	rs71495038	1.46104248105124	1.33045798940147	1.60444384448145	2.06824963079809e-15
286	rs7172082	1.45706687798758	1.32638730985545	1.60062138046228	4.10534507865018e-15
287	rs7185735	1.45248529387189	1.31914769568166	1.59930046940189	3.00552554631336e-14
288	rs719802	1.45322666107883	1.32263686847203	1.59671016195855	7.21341544518199e-15
289	rs7218014	1.44307625997876	1.31399134459947	1.58484232082141	1.69942318302954e-14
290	rs7244798	1.4509537208491	1.32081303730264	1.59391726201098	8.26912621904147e-15
291	rs7258937	1.45867131059236	1.32804525347075	1.60214570006901	3.09282984677144e-15
292	rs7259070	1.45801327845318	1.32708911351512	1.60185378547419	3.99283810548113e-15
293	rs72634826	1.45330984788044	1.32268428985447	1.59683571517936	7.24631911051823e-15
294	rs72739243	1.45133424497996	1.32112757966519	1.59437371762791	8.04538581789718e-15
295	rs72892910	1.44212530373762	1.31255995335463	1.58448030230161	2.48396929382084e-14
296	rs73026725	1.46177406736923	1.33193680176493	1.60426787607472	1.24613917822817e-15
297	rs73052033	1.45289407221871	1.32226049511814	1.59643367769196	7.76724478747386e-15
298	rs73371569	1.45292723932056	1.3224090594978	1.59632720873929	7.29923672097107e-15
299	rs73985439	1.45375000063704	1.32314486377195	1.59724692451848	6.69249862837061e-15
300	rs74288880	1.45499268881662	1.3244321775058	1.59842365691885	5.37763238416421e-15
301	rs745249	1.45311784839632	1.32253526599566	1.5965937057552	7.31210333310779e-15
302	rs7460093	1.45525789994045	1.32460899111596	1.59879297931906	5.38854987330907e-15
303	rs7498665	1.47169928262039	1.34042835232683	1.61582584754017	5.20953121138648e-16
304	rs7537581	1.45215229884668	1.32170063612292	1.59547952192223	7.98082356481463e-15
305	rs75557510	1.45368729159825	1.32309354162607	1.59717108070617	6.72107399630616e-15
306	rs756717	1.45579657044404	1.32511928698278	1.59936065781841	5.01800086436027e-15
307	rs7575523	1.45433293575561	1.32347747910076	1.59812639158818	6.90895341633957e-15
308	rs7607923	1.45708874666901	1.32647465128639	1.60056403159346	3.95857782794147e-15
309	rs7683836	1.45426827037777	1.32363783200266	1.59779068797673	6.24436302270691e-15
310	rs76895963	1.45081217319176	1.32036139634106	1.59415139500011	9.84709480802379e-15
311	rs77149883	1.45199991737809	1.32169299541022	1.59515391803346	7.61129870187409e-15
312	rs7774	1.45000304544665	1.3199326297194	1.59289101918143	9.27802796261162e-15
313	rs77952793	1.45030887884176	1.32041615572829	1.59297948220505	8.09940630720123e-15
314	rs7828631	1.45556429979525	1.3250004052178	1.59899379841336	4.91967652145481e-15
315	rs784257	1.45476122816551	1.32412597032111	1.59828466355085	5.78995107176463e-15
316	rs78565420	1.45589807829832	1.32529367825526	1.59937321755223	4.7611527940092e-15
317	rs7865801	1.45477	1.32412630713906	1.59830042284769	5.80343414069218e-15
318	rs78719460	1.45418407970751	1.32355780789058	1.59770228777918	6.31491792277594e-15
319	rs7893571	1.45355168147415	1.32294785696343	1.59704895366465	6.90074402240015e-15
320	rs7916385	1.45360798429877	1.32295591668649	1.59716294803635	7.00482293263972e-15
321	rs7938352	1.46027975013559	1.32949228962201	1.60393329491391	2.59411629450846e-15
322	rs7944782	1.45814844030774	1.32741408078045	1.60175856558776	3.55179665195799e-15
323	rs79518326	1.45288258978206	1.32242170235742	1.59621383703012	7.14558983718357e-15
324	rs79847714	1.45052407146111	1.32034	1.59353973338836	9.02290595700521e-15
325	rs80010713	1.4574777895495	1.3269287830637	1.60087077327956	3.60020831705119e-15
326	rs8078135	1.45619132039114	1.32546777537845	1.5998074045799	4.82353412139348e-15
327	rs8093356	1.45225211696403	1.32186124315251	1.5955049912778	7.62421999124689e-15
328	rs815163	1.45117274096176	1.32085373164763	1.59434937696211	8.72234890964072e-15
329	rs862320	1.45268634885314	1.32207745040481	1.59619818604282	7.92833943564938e-15
330	rs879620	1.46448166893005	1.33323815363625	1.60864475171424	1.66604430999325e-15
331	rs9289970	1.45617216933964	1.32552183529138	1.59970008060502	4.66428095293332e-15
332	rs9294260	1.45211393041119	1.32164	1.59546591738958	8.10948891891524e-15
333	rs9387013	1.45290676734007	1.32238167265888	1.59631528342205	7.34788268252095e-15
334	rs9421249	1.45563694683274	1.3248395497166	1.59934757491033	5.464018177781e-15
335	rs9449999	1.4479549415655	1.31874186935584	1.58982857943842	8.39333023921157e-15
336	rs9480184	1.45422164421678	1.32360573017196	1.59772698342263	6.24538265778e-15
337	rs9522183	1.44939583345338	1.31936362967815	1.59224358984677	1.00178536010975e-14
338	rs9522279	1.44823142668259	1.3184567817513	1.59077968596374	1.06017380564078e-14
339	rs9571687	1.45437487314341	1.32376903770025	1.59786655480748	6.06550976290845e-15
340	rs9783304	1.45692478768253	1.32590820031912	1.60088747958034	4.97018465168449e-15
341	rs9835574	1.44901548392102	1.3188784459423	1.59199346922584	1.11942382335221e-14
342	rs9839081	1.45387558564811	1.3232460399367	1.59740075144661	6.64091391030403e-15
343	rs9843653	1.45066435568223	1.31995883940326	1.59431264826282	1.14111201756061e-14
344	rs9926784	1.45265426808056	1.32217179239703	1.59601379692646	7.48698610862625e-15
345	rs9955276	1.44859050364918	1.31890043616066	1.5910332499177	9.61088452462498e-15
346	rs9968060	1.4577002409566	1.32707737616334	1.60118018033593	3.60653583768139e-15
347	All	1.45371613313742	1.32341395405622	1.59684775067307	5.78844430098608e-15

## Sheet: Supplemental Table 5
Supplemental table 5 The effect size of individual SNP in MR analysis of right leg fat mass and IVDDs. CI = confidence interval, IVDDs = Intervertebral disc disorders, MR = mendelian randomization, OR = odds ratio, SNP = Single nucleotide polymorphism.
	SNP	OR	OR lower 95% CI	OR upper 95% CI	P
1	rs10100245	0.564766841650747	0.212920244209655	1.49803315608679	0.250985
2	rs10184537	0.623066425055344	0.178180103962386	2.17876048671067	0.458861417616799
3	rs10209821	4.82726359080021	1.61055719600355	14.4685788451899	0.00493940964931182
4	rs1022185	1.10371896670641	0.238599452080316	5.10560919920895	0.899507197841134
5	rs1025065	1.77980485316553	0.308501139688563	10.2680506093087	0.519088709747612
6	rs10404726	1.20522372908858	0.468071894838955	3.10329300514391	0.698881630403206
7	rs10448179	4.94012327233251	0.903223401166977	27.0196918218791	0.0653888166596064
8	rs10505836	2.80513616961167	0.667615244674992	11.7864128969888	0.159034420198318
9	rs1056441	9.44840038030151	2.17692269834074	41.0084702660896	0.0027115483247695
10	rs1057042	5.38997433281903	1.32025614071521	22.0046871304154	0.0189202058547043
11	rs1062557	2.19536474081824	0.495360755748106	9.72952800419006	0.30056958326781
12	rs10756798	1.9045508750757	0.534269111668911	6.7893014148261	0.320511217554993
13	rs10760277	8.12562825064531	1.93837446471032	34.0624764047087	0.00416822218847562
14	rs10766451	0.993732963061066	0.234613644710733	4.20906977977207	0.993189292801862
15	rs10771041	15.9592681220415	3.64678563517112	69.8418455241227	0.000235171213552972
16	rs10772985	0.628939234193007	0.131834665929173	3.0004593823585	0.560771223142417
17	rs10779795	0.541641019405907	0.139616611913897	2.10129002474289	0.37536936337131
18	rs10799778	0.513008313057586	0.110255693775869	2.38697449767252	0.3948329338846
19	rs10805383	3.63923136813986	1.02915723509379	12.8687867113388	0.0450058563236572
20	rs10820852	0.843965375665519	0.165850845133653	4.29468752328783	0.838070492509263
21	rs10915840	0.564343576757912	0.114755948214561	2.77531298013799	0.481460113514557
22	rs10938397	2.28699899383011	1.18993581367053	4.3955012847677	0.0130760282916554
23	rs10947793	0.600056345744051	0.185838990409537	1.93752461350665	0.39309358404689
24	rs10951992	0.302690224028069	0.0639584953407376	1.43251293255183	0.131861082560369
25	rs10989067	1.05491209132004	0.340821735434141	3.2651659349005	0.926114339479498
26	rs10992854	2.53817278767615	0.693341078545463	9.29170548154285	0.159473407376923
27	rs11001963	0.841342239021181	0.198936615412431	3.55820250431858	0.814353865368058
28	rs11012732	2.37059036875917	1.01879589001621	5.5160201876789	0.0451539400129401
29	rs1106761	3.99140980267714	1.13743061875766	14.0064386787019	0.0306914644150623
30	rs11071646	5.58717334021893	1.92645619842644	16.2041088497892	0.00154053222700192
31	rs11075252	1.04692130981176	0.215991609931244	5.07447594509283	0.954592469151115
32	rs11099020	1.45379896158574	0.374609164172441	5.64196400634467	0.588625103244595
33	rs11105842	0.845379603927702	0.211229715135483	3.38336239424727	0.81235513117699
34	rs111258054	1.46988204460399	0.437341763573791	4.94019415706836	0.533424163323594
35	rs11135450	2.98799234045514	0.84434972202674	10.5739339916972	0.0895819264029698
36	rs11150745	0.82000453179182	0.309123836101681	2.17520408855804	0.690118736940374
37	rs11165643	1.61408768201339	0.618263584392021	4.21386462181709	0.328130957464545
38	rs11223204	1.8448521859071	0.376330490142085	9.0438581964518	0.450215436339533
39	rs11242730	5.69922388100291	1.42609660932488	22.7762639875924	0.0138103714066871
40	rs11245344	4.4415830625712	0.929622019058895	21.2211626846906	0.0616862147523093
41	rs113079574	2.76723866139009	0.657132659625812	11.6530653239065	0.165257486577445
42	rs113230003	10.0407903333826	2.57621206969167	39.1339951027462	0.000889025154684658
43	rs113624107	0.345779235091751	0.0690071271545552	1.7326221848484	0.196517046814718
44	rs113866544	0.428245765246231	0.18557446472308	0.988252536387467	0.0468452145514363
45	rs11603984	1.45415679339419	0.41177629605101	5.13524454917269	0.560798807650582
46	rs11619722	1.06145065146635	0.311774273338003	3.61376028058886	0.923989436843423
47	rs11656076	2.46229454003568	0.573849402386205	10.5653	0.225279225912434
48	rs11656758	0.966797888065233	0.217641735500331	4.29466413791749	0.964599236922565
49	rs1167311	0.979501983793795	0.379671240317387	2.52698659886366	0.965835409057817
50	rs11691869	2.06422177601697	0.806583212529695	5.28279224559955	0.130618407425302
51	rs11698185	1.24303169667445	0.374774712965906	4.12281764345697	0.722111435608485
52	rs11704728	0.323527067223744	0.0876905473588774	1.19362652394028	0.0902154881756294
53	rs117342986	1.90614958818547	0.249807399833634	14.5448303571448	0.533822267402671
54	rs11757278	2.06180280859123	0.510989255567845	8.31921762580047	0.309318504998884
55	rs11767811	5.70841757481781	1.57068328171893	20.7464048212362	0.00815010879339113
56	rs11779446	0.615777078641716	0.170091293040544	2.22928172161137	0.460102660610899
57	rs1182199	3.58858105676328	0.87544655837483	14.7101086614204	0.0758660059232376
58	rs11841757	3.31762741643744	0.827415816447829	13.3024429259159	0.0905289029525925
59	rs11854132	0.721226844636184	0.179585067259831	2.89650007854643	0.645004723953161
60	rs11926300	2.46639317557474	0.519182347773603	11.7166835941315	0.256165175549758
61	rs11926422	2.03273654644479	0.785470667534228	5.2605629185666	0.143671941122034
62	rs12025220	0.167926363330776	0.0539163005771571	0.52301925762034	0.0020827377675699
63	rs12031634	0.898950451009543	0.184233128878535	4.38635503988562	0.895198774133138
64	rs12042959	6.55656218978295	1.52120902978617	28.2594350327608	0.0116424185165994
65	rs12072739	2.58644831975371	0.796686890010633	8.39691853178044	0.113721396258301
66	rs12140153	1.4488734899007	0.521779537453527	4.0232209947942	0.476720587179741
67	rs12144626	0.985533809771787	0.28271044586638	3.43558897240874	0.981752902975766
68	rs12173616	0.0809204280935327	0.00988305783032429	0.662559684994349	0.019092576548129
69	rs1225004	3.0956645368584	1.17968769928946	8.12345414005312	0.0216917380609236
70	rs12254441	0.994170177636544	0.196572711899131	5.02803432151382	0.994358857627189
71	rs12259464	1.09860638109415	0.225090115673288	5.36201235212221	0.907438194515619
72	rs12286929	11.273840484619	2.31704188362499	54.8542001639562	0.00269146329265941
73	rs1229984	0.388916211907391	0.0173629135680075	8.71143079137911	0.551599310975123
74	rs12316080	1.26240850937388	0.300881975235947	5.29667901604892	0.750119286986746
75	rs12427047	2.85872995568579	1.03456048614829	7.89933219850795	0.0428140246570422
76	rs12475388	6.37159648175677	1.51628134474702	26.7742143415399	0.0114610471964439
77	rs12477385	1.85025716936988	0.510334148486326	6.70825497952417	0.349091340356602
78	rs12541408	11.7790109499999	2.9052917105924	47.7559958796448	0.00055361630284262
79	rs1263629	0.90252749141739	0.156878623027214	5.19226811815442	0.908539602739316
80	rs12679106	1.17524330429306	0.477662948517997	2.89157203540902	0.725190694210325
81	rs12724928	24.6744581476846	7.45786483098033	81.6358165077936	1.5094117441183e-07
82	rs12877270	3.50747109247146	0.897210377211622	13.7117824057682	0.0712206177245429
83	rs12878084	2.81140269587283	0.44078986808635	17.9314128808711	0.274196640605334
84	rs12881629	8.27473141447156	1.97731466332277	34.6283680851182	0.00381028897426126
85	rs12885458	9.98014722218414	2.95436639474177	33.7139424391455	0.000212059856780399
86	rs12890931	13.8417120470212	3.72725391682973	51.4032573760399	8.65631066645364e-05
87	rs12920259	1.39053451143403	0.283142904230641	6.8290117767317	0.684722635468002
88	rs12921077	2.58240260206076	0.515538517838409	12.9356061058089	0.248476362315606
89	rs1296328	0.631690335036181	0.224897355183962	1.77428800375051	0.383327141636635
90	rs13033310	0.980423142223859	0.191739134057624	5.01321518182733	0.981054563322067
91	rs13041173	0.981858447221615	0.212394315373494	4.53894450369433	0.981300741452425
92	rs13043475	2.79570334956447	1.09860090901334	7.11446454726271	0.0309801200561199
93	rs13044335	0.148980272948297	0.0339868355846671	0.653050551660135	0.0115658756298564
94	rs13107325	1.18045220204493	0.131039480674199	10.6339508836827	0.88240292410935
95	rs1321519	0.334517778525881	0.0729364358375745	1.53424201312895	0.158781284743297
96	rs1327259	1.19701269064546	0.28542322943445	5.02005174703326	0.805792097588328
97	rs13292699	0.378697504777391	0.167138558274423	0.858041385573974	0.0199713099445117
98	rs1330199	0.323064019035354	0.067012715744803	1.55747098495063	0.159154743802816
99	rs13333747	0.410124419845902	0.131272211611945	1.28132251059471	0.125154079178188
100	rs13389219	0.578750272184839	0.156722176302006	2.13723345002923	0.411933406416907
101	rs13410783	1.12299925211087	0.357653155101696	3.52611825801726	0.842487558442039
102	rs13427822	1.41201907063193	0.416054670364061	4.79215352656331	0.579984937267013
103	rs1360201	1.18716602192571	0.249530614456895	5.64805711989452	0.829302218169713
104	rs1363695	1.45371293485138	0.346061310337981	6.10666732692616	0.609419833370695
105	rs140733155	0.998615731254095	0.344384681723129	2.89569609693001	0.997965180041129
106	rs143121872	1.03926836332781	0.0930541874885346	11.6069868553431	0.975042342072833
107	rs1436348	1.60525552093745	0.493830792672873	5.21807332741019	0.431339803891282
108	rs1440978	3.84692348091565	0.735607115161788	20.117831873833	0.110442740909362
109	rs1441264	0.774708448658499	0.238942322116052	2.51179102600066	0.67058021364937
110	rs1446585	4.08462175379071	1.15400116929004	14.4576412186867	0.0291016920820857
111	rs1458156	1.59869770483104	0.497450329694191	5.13786844407811	0.430866377428833
112	rs1471740	1.10415970062835	0.225908451777517	5.39673763818436	0.90258598410184
113	rs1477290	0.677657080875403	0.291155594682526	1.57722924665522	0.36663667606146
114	rs147730268	0.667149437840181	0.291092623320244	1.52902662847903	0.338820945552199
115	rs1502317	0.675627456696891	0.223600217032297	2.04146698201449	0.48704181194784
116	rs1554654	0.873989227258214	0.258168718925541	2.95875182920095	0.828613990706986
117	rs1557100	2.81283285007832	0.593054958509881	13.3411390107244	0.192862631754469
118	rs1619442	0.417307747835524	0.0856832756622708	2.03243579400454	0.279275132695283
119	rs16916303	0.641448390054118	0.146733130533702	2.80411135240187	0.555201906280237
120	rs16996657	0.489199764003638	0.165470701889803	1.44627663005013	0.196078908776346
121	rs17024393	1.50920827987928	0.793869700540706	2.86912276725618	0.209214163439312
122	rs17056301	4.68345710095863	0.798818914442433	27.4590023094659	0.0870666509309077
123	rs17115183	1.92834499348664	0.45738052374237	8.13002351626045	0.371069228408995
124	rs17193211	1.65036186837683	0.331519599433956	8.21578664200474	0.540681684562681
125	rs17270216	0.624572482912436	0.103974937450648	3.75177707220609	0.606866512817346
126	rs17399739	6.29083582134575	1.80869433932691	21.8802118581597	0.00383014261338326
127	rs1743767	1.33806590757835	0.266552809187152	6.71694430264428	0.723499161571407
128	rs1778830	2.19377098810569	0.47036249834717	10.2317492682039	0.317327639867845
129	rs17814208	0.249085654717136	0.0459325944905352	1.35075460191234	0.107086059653403
130	rs1788808	3.96041956658362	1.83106406887867	8.56601547153054	0.000470805871858994
131	rs1814592	0.231296455065383	0.0632141927146701	0.846298083205567	0.0269557612619414
132	rs1861410	0.550388492622706	0.20928263724719	1.44745640056942	0.226127841668104
133	rs1871329	1.2461661229776	0.240229970474503	6.46434748749151	0.793308210138384
134	rs1889490	1.93400907673477	0.401411323986717	9.31810062492474	0.410959848924667
135	rs1899689	4.64192303426434	1.31591557010708	16.3744923652514	0.0169934739331798
136	rs1928496	0.233541143003246	0.0650541875681221	0.838400532143284	0.0257281731033877
137	rs1945160	1.69621118659255	0.380227435061417	7.56687215128745	0.48857902594459
138	rs197374	7.31524760424423	1.71142919930026	31.2679294786371	0.00725288775701979
139	rs2051559	5.97993218601134	1.15062942064119	31.078284900248	0.0334315215462187
140	rs2052607	0.728480025974085	0.224858015143704	2.36008108451927	0.597346378436903
141	rs2072413	0.440262318076073	0.0900376092157027	2.15277716063471	0.311006716307821
142	rs208477	1.00632521771131	0.255324336477273	3.96629031832166	0.992810613801386
143	rs2143175	0.448033840315962	0.10436285775166	1.92342684354172	0.280110686059242
144	rs215634	3.92298762697571	1.16983478416381	13.1555601951135	0.0268223640525087
145	rs2156675	0.37940354251538	0.0545451305443655	2.63904489065505	0.32740101688244
146	rs2169935	3.65032169369129	0.739397204145762	18.0212318801335	0.111971968523183
147	rs2172131	4.56377412023807	1.39875536415833	14.8904052518773	0.0118628275743843
148	rs217672	2.30163737844947	0.595321593273981	8.89860989711775	0.226947903316735
149	rs2209514	2.8465962350553	0.632835471653094	12.804449953262	0.172693442205583
150	rs2216931	1.31228992067328	0.410769611615263	4.19238616296096	0.64651272944152
151	rs2283093	2.17733794358232	0.384906183397905	12.3167689298002	0.378807332661438
152	rs2285639	0.824103674470056	0.254559034724957	2.66793463845762	0.746868736544486
153	rs2289379	2.47400790607077	0.738763932501303	8.28507571908284	0.141835485471561
154	rs2291127	0.164334049340934	0.0273230220463885	0.988385535353257	0.0485226613789905
155	rs2292238	0.911500541864809	0.223769436796462	3.71289864118287	0.897108488716401
156	rs2307111	1.3810473575461	0.711114181594337	2.68211751804593	0.340435031887029
157	rs2425847	4.28174313253742	0.777516463996834	23.5793389618898	0.0947445834893602
158	rs2433733	1.18023611444505	0.4021962072334	3.46337747792829	0.762872676853326
159	rs245767	4.49997741749452	1.42764163111367	14.1840895618632	0.0102340294937513
160	rs252749	8.91218739014413	2.04158821124257	38.9045565798513	0.00362292975393133
161	rs2568958	1.41389694627138	0.604154881125928	3.30892729187245	0.424647735788162
162	rs2606227	0.61266969827362	0.141809917527191	2.64695280646162	0.511687185814736
163	rs264948	1.36025427547712	0.298845387518905	6.19146813446046	0.690694780163473
164	rs2660241	0.392222477999982	0.112368773043137	1.36905003126972	0.142245145248011
165	rs2678204	1.49068802337093	0.600301399345338	3.70172514247826	0.389617304476421
166	rs2726036	0.521377955134798	0.263196474169518	1.03282148044834	0.0618453317086878
167	rs274111	2.15101005616863	0.408921303507007	11.3147547512385	0.365853670454685
168	rs2744938	3.23432976032545	1.90519058474424	5.49073099683157	1.37910391179217e-05
169	rs2802295	3.71831172131947	1.49485655680575	9.24894231085635	0.00473199559693592
170	rs28350	1.43028065430561	0.398795176228535	5.12970786012856	0.582868002629829
171	rs28366156	1.3372096354348	0.334710323198179	5.34231986636674	0.680923793884318
172	rs284532	0.523633418802951	0.0967256070349154	2.83474010339672	0.452768782844798
173	rs2846139	3.31238374767042	0.623791249896542	17.589034943422	0.159731028217186
174	rs2861685	0.960051291881606	0.292885200867973	3.1469616092314	0.946337895858859
175	rs28711392	10.3691	3.17460049395314	33.8682893387187	0.000107564837800204
176	rs2920939	1.16778740285021	0.221028149390046	6.16992641896077	0.855080924103965
177	rs2954021	0.365105886377761	0.101251487083681	1.31654667113699	0.123625023148691
178	rs2964023	4.57387204840182	1.0847022140199	19.2866809385601	0.0383832393760394
179	rs3028171	0.0592809585633714	0.01164558269015	0.301765239378237	0.000666494756303767
180	rs3113509	1.6924373324336	0.466936089706209	6.1343386972234	0.423213106751007
181	rs329118	7.53383372035187	1.90906497105786	29.7311256486256	0.00393655175229234
182	rs34045288	1.86645517690599	0.811809241296418	4.29122354142701	0.141789631816794
183	rs34234296	0.529272233257724	0.145109271207211	1.93047001454239	0.335191882689533
184	rs34517439	1.3977991879461	0.71698565781119	2.72507901453351	0.325494831076678
185	rs34769775	1.06907672262581	0.305635079829308	3.73950869611779	0.916729230098184
186	rs34811474	1.42044844625774	0.507328219755537	3.97705806597606	0.504038261841978
187	rs35184536	0.523537547153598	0.147248496900558	1.86142180768548	0.317341007413257
188	rs35394440	3.7254591668659	0.875582506425934	15.8512143654382	0.0750496391757457
189	rs35519679	0.440763683643674	0.0722201864091363	2.69000447767557	0.374684080378421
190	rs35867081	1.05195906715701	0.2955475479115	3.74429727735454	0.937668270801399
191	rs36007635	3.51043402008252	0.607367578331807	20.289438305547	0.160636966385273
192	rs372519	4.31339487875852	1.43038405016028	13.0072586995188	0.0094424874497361
193	rs3729628	0.150290100161105	0.0249610967782488	0.904892697908906	0.0385357317026212
194	rs3730071	0.120100082819548	0.00704464371076377	2.04751730328438	0.142992333611866
195	rs3737992	1.65602035318676	0.532281119519831	5.15217111710202	0.383719394963211
196	rs3748916	0.239862539499029	0.0437267093632005	1.31576417921224	0.100175323787078
197	rs3764002	11.032470574157	3.9238675480136	31.0192445285918	5.31496857847864e-06
198	rs3764625	0.196431297912554	0.0396679760275299	0.972705407829028	0.0461623754884985
199	rs3766823	2.21168792061927	0.734682806155464	6.65806170667084	0.158047373066326
200	rs3774063	1.93952786993688	0.30023327747948	12.5294850385763	0.486460428483959
201	rs3803286	6.06857638708612	2.10206539831226	17.5197305447623	0.000857797993726432
202	rs383701	3.41458646097405	0.743897755136203	15.673391429085	0.114224766039881
203	rs396354	3.25718449636723	0.75708295497847	14.013326774312	0.112694719482247
204	rs40071	1.38752441365362	0.501225245876772	3.84103557097789	0.528397544580479
205	rs4055791	0.739822247568606	0.21794352851942	2.51137054500195	0.628905879824165
206	rs4088476	0.641521283909601	0.134255589842766	3.06541841714757	0.578022322686293
207	rs41350349	2.20877347667815	0.461527004731732	10.5707363193464	0.321181827545042
208	rs4240326	1.50482516652351	0.440471613546965	5.14107768164054	0.514417814883184
209	rs4266606	0.192670241045922	0.0477873803345192	0.776812236302453	0.0206104445747975
210	rs4267103	0.142019112943411	0.0306827438050748	0.657354132647601	0.0125373672193943
211	rs4290163	0.797881836154832	0.194832733018318	3.26749727627109	0.753588624464721
212	rs429343	2.07392355164204	0.63876676292535	6.73353585017101	0.224738054396067
213	rs429358	2.90743266260992	1.21769745269176	6.94192524499828	0.0162357469564633
214	rs4307239	0.262662226476632	0.0487032287438091	1.41656820291266	0.119955940645348
215	rs4343865	1.13102833224377	0.236805768025635	5.40200139128212	0.877343244147129
216	rs4430672	0.489726227511504	0.105037011623677	2.28330732382134	0.363410127173919
217	rs4482463	0.399791575122761	0.11183682721286	1.42916521795568	0.158366158048264
218	rs4485425	0.930965270310989	0.152962692799574	5.66606352609679	0.938120910012498
219	rs4561038	0.327816731292215	0.0745356992391391	1.44177636236197	0.139985112981237
220	rs4672338	4.07541152376003	0.876880056817507	18.9409930798011	0.073071136347854
221	rs4718964	8.05823127231667	2.19863993920103	29.5342088899465	0.0016390547986009
222	rs4757945	4.51994305376526	0.849436689526549	24.0510981703273	0.076948330659788
223	rs4790292	2.71163760131866	1.09681349950964	6.70394600738646	0.0307646965630855
224	rs4808762	1.34203508177549	0.505886153760148	3.56020449923217	0.554514195433651
225	rs4842920	0.445256686285019	0.184980402293056	1.07175416543549	0.0710158059663805
226	rs4876611	0.899125094594985	0.35360532389371	2.2862380204814	0.823285166222404
227	rs4881171	3.76108170194177	0.984898399516625	14.3626343342864	0.0526547886140414
228	rs4924136	1.71099280933275	0.290585975763311	10.0744586379244	0.552683978634934
229	rs494048	0.757178984356465	0.171797970315102	3.33717571458811	0.713206154406689
230	rs529200	1.84445480583393	0.590906741443228	5.75727655848843	0.291829767397442
231	rs530255	1.63973535700995	0.316732888051906	8.48895754894874	0.555520222674936
232	rs543874	1.44421310075835	0.8330842132291	2.50365022800937	0.19039015947325
233	rs55707359	4.11008378719624	0.0262562976512881	643.380455315057	0.583536380813496
234	rs55726687	3.21137537557151	1.22972657208012	8.38636168150973	0.0172076450125849
235	rs56203622	5.03162380795022	1.44039980411321	17.5765353983217	0.0113472342511673
236	rs56356382	0.36829462918236	0.112806549063875	1.20242073718404	0.0979967703361566
237	rs56399737	0.452948706634353	0.114164480343456	1.79707848031644	0.260015180783061
238	rs57636386	0.66747262009025	0.211819817808915	2.10329563672862	0.489981898166541
239	rs577525	1.16609237434432	0.431498145459485	3.15127988338397	0.761933770839912
240	rs57803	1.30225039575162	0.276309914615697	6.13751444856371	0.738469585336531
241	rs57989773	0.826211732431666	0.145002030122268	4.70769841106457	0.82974490589771
242	rs58862095	3.03981893380154	1.16905480395265	7.90424804641798	0.0225859415635828
243	rs61023343	0.923430427321267	0.202744098726833	4.20591158735355	0.917978830456481
244	rs6103254	2.19374785260477	0.465829362919242	10.3310998058368	0.320364783480117
245	rs61742688	6.03952583347394	1.65084870500969	22.0952242216437	0.00657736756034705
246	rs61754230	7.98901252524819	0.424763179658209	150.25860099251	0.165114608658282
247	rs61813324	0.861011380482455	0.291159975338202	2.54616245402269	0.786758816111731
248	rs61826925	10.240631439178	1.88429578079462	55.6550268497958	0.00706947864681421
249	rs61871585	0.773228676384815	0.151747036195359	3.93999514569826	0.756896246566408
250	rs61903695	0.396702727727037	0.0904283569698094	1.74030646425007	0.220363152195571
251	rs61969511	1.93338644121936	0.554406820520522	6.7423108676429	0.300920928381583
252	rs61992671	0.406211786233089	0.121965446509292	1.35290789315567	0.142212385856521
253	rs62104476	0.486430006853526	0.17878488569754	1.32345724105457	0.158181448261701
254	rs62107261	2.1768156487157	0.930309345736126	5.09349539506572	0.0729014412558456
255	rs6265	1.0189587771446	0.491717855571995	2.11152997141468	0.959707045788644
256	rs6444950	0.638819353380376	0.151995231935266	2.68488794718985	0.540699522124728
257	rs6461999	1.56929554136072	0.34873466362045	7.06178293424523	0.557052325535723
258	rs6469351	1.09260280695032	0.223164615735091	5.34932874471824	0.912979550944149
259	rs6551304	8.9758328392366	2.33140892357355	34.5566040960452	0.00141919256686104
260	rs6567160	1.02154	0.627927196305287	1.66189677516892	0.931589798610846
261	rs6569648	1.01592157807734	0.296615703720003	3.4795752209311	0.979936644521278
262	rs6575340	1.95015444445364	0.727999786278518	5.22404323312165	0.183997596476681
263	rs6594682	0.878416040612358	0.236406094504553	3.26393759865708	0.846506347765717
264	rs66679256	2.21559867659911	0.72039197759396	6.81417568272057	0.165182922848506
265	rs6669189	0.780001160827695	0.195672883672617	3.10928013873643	0.724720169851196
266	rs6688826	3.22704582062207	0.632384059937623	16.4675636027599	0.158862851671152
267	rs66954327	2.43531336495953	0.549330231444048	10.7963313250758	0.241389505380863
268	rs6715925	0.425481382377472	0.080359180284097	2.25281549799073	0.314943544192456
269	rs6744646	0.666816595590033	0.396416083377153	1.12166077714673	0.126687628300427
270	rs67609008	0.413822886887658	0.0921857325490144	1.85765602742251	0.249468642208091
271	rs6861649	0.596477651351267	0.15303391179604	2.32488070379921	0.45659453646589
272	rs6935484	0.370915766595352	0.0830771606479783	1.65603283545013	0.193870806171542
273	rs6938973	1.47544290527103	0.57146748759255	3.80937116105324	0.421543510277087
274	rs6954290	1.24683027527956	0.251663171620054	6.17724764949207	0.787010028445529
275	rs6973656	4.13588973279109	0.827896987360551	20.6614882563369	0.0836533306892826
276	rs698147	1.18393464332141	0.275721059628389	5.0837656055209	0.820345561132991
277	rs6998660	0.875941699006565	0.195564940710153	3.92337122018045	0.862538278638448
278	rs7027304	1.03926679352534	0.273435495126311	3.95001924540013	0.954912938896159
279	rs7034554	13.0317888318905	2.51162530238823	67.6165827751072	0.00224083698343098
280	rs7038943	2.93057612698954	0.702031577915854	12.2334617220173	0.140278289203627
281	rs7070670	2.82747527810618	0.532665595711252	15.0086968497123	0.22230292050657
282	rs7124681	0.565940948181526	0.23181194992467	1.38167664321311	0.211276473134113
283	rs7132908	1.02502847092981	0.52773458026913	1.99093143693728	0.941819828445145
284	rs71495038	0.237998079486669	0.0709683743789797	0.798145460354805	0.0200609177589529
285	rs719802	1.66575336031103	0.458980036193752	6.04543561501696	0.437813270991958
286	rs7218014	5.65096791661653	2.35488	13.5605096384695	0.000105402113593877
287	rs7258937	0.307413152819626	0.0811265135585179	1.16488238408441	0.082660306539334
288	rs7259070	0.669267974640139	0.236713567578308	1.89224312937085	0.448875203074885
289	rs72634826	1.60822717935591	0.483587389222434	5.34835009775123	0.438351247974941
290	rs72892910	3.26471521139454	1.70410417889436	6.25452689073633	0.000361104481663551
291	rs72913721	3.64771392356604	0.995519949616845	13.365695859032	0.0507931839296761
292	rs73026725	0.0502565814992071	0.0102640516538202	0.246074753827491	0.000224220390659058
293	rs73052033	1.72598155482899	0.579101459266248	5.14419758393369	0.327299529102918
294	rs73985439	1.43252444455917	0.334673657044779	6.13172337010379	0.62802242039431
295	rs745249	1.68794478290095	0.487399982018717	5.84562514410004	0.408785512310514
296	rs7460093	0.69876497447947	0.131850792552803	3.70321998150866	0.673551005363607
297	rs7537581	2.31891820419211	0.607702537475525	8.84870690201802	0.218312086063813
298	rs75412871	1.81028527036609	0.408787661855085	8.01671152508064	0.434380782347925
299	rs75557510	1.44864537268918	0.341507743342335	6.14502440054517	0.615163440688836
300	rs756717	0.628779584996059	0.138354941578586	2.85760495430695	0.548059510607722
301	rs7575523	1.32933419903709	0.55476139286316	3.18538643002772	0.523157866842576
302	rs7683836	1.16242169670319	0.239742833343394	5.63614011781912	0.85177237661776
303	rs76895963	2.25773789314165	0.86871275148267	5.86773980861657	0.0946865538037251
304	rs77149883	3.99210851621833	0.612582599322719	26.0159698020856	0.147744202789132
305	rs7774	4.15475	1.15033522014118	15.0059971783091	0.029723489696859
306	rs78162573	4.69981250052773	0.838656072475136	26.3376588628607	0.078425077603777
307	rs7828631	0.342059629461634	0.0373148262844785	3.13561127728203	0.342613595667936
308	rs784257	0.875823178977092	0.165936865465502	4.62263909036543	0.875860736875896
309	rs7893571	1.52375309175846	0.392673449163593	5.91286090156856	0.542656330157955
310	rs7916385	1.50824324956649	0.441430151197245	5.1532449555002	0.512118186370989
311	rs7944782	0.431154961046284	0.122792003819395	1.51389825601544	0.189229132343614
312	rs79518326	2.30229910855929	0.375877667677531	14.1018784596171	0.36715197303042
313	rs803973	5.34435170865508	1.08002769744051	26.4457062105834	0.0399404253274336
314	rs8059619	10.1487229402423	4.11962733879274	25.0014306750339	4.70923850174392e-07
315	rs8078135	0.643005548162557	0.160006083355084	2.58400259726559	0.533765007151987
316	rs8093356	2.90630358507882	0.536655333834867	15.7393395650868	0.215769056213403
317	rs8096564	0.887893219425068	0.210783865293628	3.74011	0.871255210026704
318	rs815163	2.95560126445044	0.8060654116522	10.8373076280691	0.10209537653802
319	rs854917	3.32548530842428	0.638571234793291	17.3181188471878	0.153506513890122
320	rs862320	1.75134107501037	0.615007218775127	4.98725131572802	0.293928990225719
321	rs879620	0.493597026952436	0.226347128543357	1.07639105732952	0.075908037044649
322	rs9294260	2.23578870046458	0.627593634025419	7.9649487217753	0.214498797185315
323	rs936145	1.44009509035662	0.283039458667354	7.32715459192065	0.660380772316895
324	rs9421249	0.938876045940482	0.293918140707965	2.9990943312229	0.915231045056885
325	rs9449999	21.143924108508	4.02010021339063	111.207557766149	0.00031492583705688
326	rs9480184	1.15225461691846	0.22820017836011	5.81809668927936	0.863796412348366
327	rs9522183	3.9313496353968	1.22773082232226	12.5886795987579	0.0211371273708592
328	rs9522279	5.16328979940742	1.61569669174173	16.5003503992606	0.00561633928341336
329	rs9568867	2.42394469161617	0.944184306637597	6.22283999713774	0.0656796547379268
330	rs9571687	1.00798791158408	0.17610250990819	5.76959198610713	0.992868388528221
331	rs9673839	2.00157595662588	0.438468705899057	9.13704046889292	0.370384894287787
332	rs9783304	0.948614844814769	0.39711732133993	2.26600572537773	0.905481913767341
333	rs9839081	1.37997998408934	0.345577225134802	5.51061996560789	0.648455459989913
334	rs9843653	1.86842431867859	0.926718625453605	3.76706514657648	0.0805904983125205
335	rs9866090	1.60746666867492	0.371256013247166	6.96001949786754	0.525550579613515
336	rs9917946	1.37739027381132	0.315793307846297	6.00773961718472	0.670040521011327
337	rs9940278	1.6099148079053	1.19921109515593	2.16127560792435	0.00152982596546587
338	rs9955276	7.6863786168575	1.91051604652503	30.9238000639375	0.00408552708409243
339	rs9968060	0.329165346917273	0.0762038317260783	1.4218422244257	0.13661081786679
340	All - Inverse variance weighted	1.4671911250798	1.33165480858761	1.6165223777445	9.05708011647574e-15
341	All - MR Egger	1.45611984717867	1.1097002851467	1.91068258495343	0.00705312727971292

## Sheet: Supplemental Table 6
Supplemental table 6 The effect size of individual SNP in MR analysis of right leg fat mass and IVDDs. CI = confidence interval, IVDDs = Intervertebral disc disorders, MR = mendelian randomization, OR = odds ratio, SNP = Single nucleotide polymorphism.
	SNP	OR	OR lower 95% CI	OR upper 95% CI	P
1	rs10100245	1.47327226895005	1.33701224605179	1.62341907104204	5.04839322790635e-15
2	rs10184537	1.47049494684303	1.33444289094759	1.62041808110305	6.99051739515571e-15
3	rs10209821	1.46123019601514	1.32621285719796	1.60999320294459	1.75207639142622e-14
4	rs1022185	1.46792340464919	1.33202583894635	1.61768567764523	9.60943616021154e-15
5	rs1025065	1.46681190439245	1.33103679322019	1.61644	1.07371871138504e-14
6	rs10404726	1.46852208122417	1.33238746272734	1.61856604281504	9.81080272385709e-15
7	rs10448179	1.46465718928366	1.32923611701158	1.61387480724135	1.26039818059267e-14
8	rs10505836	1.46529432530845	1.32967891517168	1.61474129978509	1.25358072949241e-14
9	rs1056441	1.46198474956273	1.32713323925706	1.61053867443673	1.44686565483917e-14
10	rs1057042	1.46322798115712	1.32800803276039	1.61221624570356	1.42414324093634e-14
11	rs1062557	1.46609449628003	1.33037209070748	1.6156630818071	1.16771426148033e-14
12	rs10756798	1.46621643994007	1.33042812246722	1.61586380537704	1.18231148200582e-14
13	rs10760277	1.46217065346805	1.32723694986804	1.61082240821863	1.46186723156185e-14
14	rs10766451	1.46831995562919	1.33238374670698	1.61812503149143	9.21429881171195e-15
15	rs10771041	1.46059715684852	1.3261985555778	1.60861587853602	1.44409558546794e-14
16	rs10772985	1.46928583681594	1.33335017033813	1.61908020735503	7.95358683066573e-15
17	rs10779795	1.47046755290418	1.33446637129214	1.62032919724332	6.85203231571652e-15
18	rs10799778	1.46987553652898	1.33393763095946	1.61966649919932	7.27764985244022e-15
19	rs10805383	1.46375660827273	1.3283468174959	1.61296988108959	1.43666201055896e-14
20	rs10820852	1.4684517612464	1.3325442614355	1.61822060063109	8.91013851689929e-15
21	rs10915840	1.46946458494982	1.33353773979881	1.61924638649336	7.70764805442923e-15
22	rs10938397	1.46088077367795	1.32526340350943	1.61037619332909	2.4351524293048e-14
23	rs10947793	1.47112747589532	1.33502983290652	1.62109939193072	6.48628286765576e-15
24	rs10951992	1.47113720685124	1.33526733696523	1.6208324890961	5.80926066859228e-15
25	rs10989067	1.46875338929173	1.33270020879406	1.61869601604399	9.11654337233071e-15
26	rs10992854	1.46522736946855	1.32958116047226	1.61471244333603	1.28470512795281e-14
27	rs11001963	1.46880590569093	1.33284889053092	1.6186311921175	8.64294255163335e-15
28	rs11012732	1.46312169728844	1.3275022266046	1.61259624140264	1.74262767780138e-14
29	rs1106761	1.46336145514807	1.32802423870665	1.61249071063536	1.47424023736496e-14
30	rs11071646	1.46007965241593	1.32528378123063	1.60858573959114	1.88019142776818e-14
31	rs11075252	1.4680086195151	1.3321133763974	1.61776718495149	9.475574602101e-15
32	rs11099020	1.46722122548305	1.33134629344121	1.6169633213487	1.05758408940957e-14
33	rs11105842	1.46892226082903	1.33294709361529	1.61876838075152	8.56453122059402e-15
34	rs111258054	1.46718359392575	1.33127573672435	1.61696607164304	1.08019399714133e-14
35	rs11135450	1.46450460820167	1.32896125649295	1.6138722908325	1.36572020187052e-14
36	rs11150745	1.47089346323476	1.33465819042648	1.6210349553959	7.17632509724576e-15
37	rs11165643	1.4665643754703	1.33060899334291	1.61641104047783	1.21291424685888e-14
38	rs11223204	1.46664445222418	1.33086897766633	1.61627176328944	1.10149526808994e-14
39	rs11242730	1.46292999406887	1.32776685412738	1.61185238273844	1.45075876412232e-14
40	rs11245344	1.46446176038735	1.32904	1.61368299753041	1.29903030911301e-14
41	rs113079574	1.46533985794814	1.3297177145317	1.61479453558132	1.24890666495836e-14
42	rs113230003	1.46093091577163	1.32628199810181	1.60924987575191	1.54375233881634e-14
43	rs113624107	1.4705518276225	1.33467036326882	1.62026724893143	6.38931795579206e-15
44	rs113866544	1.47789823042464	1.34150541533425	1.62815830225186	2.63800057913865e-15
45	rs11603984	1.46722497424901	1.33132723508964	1.61699473151321	1.06836197250272e-14
46	rs11619722	1.46849425356425	1.3324913018642	1.61837857382952	9.26045306262693e-15
47	rs11656076	1.46571906890959	1.33004311307854	1.61523515128214	1.20936754991028e-14
48	rs11656758	1.46832349021534	1.33239671474404	1.61811707283618	9.16848167262184e-15
49	rs1167311	1.46991544576951	1.3336977310081	1.62004580758985	8.25855390864493e-15
50	rs11691869	1.4648535696196	1.32908378536777	1.6144926332342	1.43988762841974e-14
51	rs11698185	1.46788789630185	1.3319169357086	1.61773967906124	1.00008078361177e-14
52	rs11704728	1.47255655358768	1.33661032451877	1.62232983221549	4.84639611242671e-15
53	rs117342986	1.46680907287884	1.33105781410032	1.61640526315825	1.062209431607e-14
54	rs11757278	1.46613627552117	1.33038889903492	1.61573475241593	1.17401000237193e-14
55	rs11767811	1.46227346101598	1.32719800743783	1.61109620629973	1.53785641158518e-14
56	rs11779446	1.47036157020534	1.33432679758416	1.62026510375944	7.07585223101365e-15
57	rs1182199	1.46448149796338	1.3290004666886	1.61377374322593	1.33117641306371e-14
58	rs11841757	1.4646398022709	1.32912160759556	1.61397552950543	1.32247247268281e-14
59	rs11854132	1.46941023491295	1.3334237702656	1.61926499783099	7.994384641145e-15
60	rs11926300	1.46590118390462	1.33021927967374	1.61542259521304	1.17977879366951e-14
61	rs11926422	1.46501099255105	1.32922899907478	1.6146632444743	1.41414232575036e-14
62	rs12025220	1.47737304979322	1.34168374565681	1.62678510142258	2.02531136742405e-15
63	rs12031634	1.46836790452483	1.33245633297844	1.61814256097917	9.04175671389268e-15
64	rs12042959	1.46296458946145	1.32784127168979	1.61183827890395	1.41657268824284e-14
65	rs12072739	1.46472354006273	1.32910736081599	1.61417738857208	1.36698795019995e-14
66	rs12140153	1.46726395737704	1.33127453356497	1.61714467327235	1.10873492951226e-14
67	rs12144626	1.46873285609507	1.33272469909627	1.6186210130539	8.95293967371071e-15
68	rs12173616	1.47114749858849	1.33560716883267	1.62044275675367	4.95081697374013e-15
69	rs1225004	1.46234622826447	1.32697475181775	1.6115276408914	1.74560807720356e-14
70	rs12254441	1.46808500100485	1.33219205467338	1.61783998231683	9.35619311200896e-15
71	rs12259464	1.4678857451163	1.33199881075211	1.6176354988628	9.61624492994877e-15
72	rs12286929	1.46228533743561	1.32743951276939	1.61082926002267	1.37874618515019e-14
73	rs1229984	1.46801900556216	1.33224590017236	1.61762914820221	8.93084545481866e-15
74	rs12316080	1.46763232611432	1.33173816541215	1.61739349415514	1.00271787229669e-14
75	rs12427047	1.46329204935307	1.32780696848396	1.61260158481069	1.59590497967081e-14
76	rs12475388	1.46289734634686	1.32777464028169	1.6117709896121	1.43064890668497e-14
77	rs12477385	1.4663471162622	1.33054787201536	1.61600639149769	1.16511716263617e-14
78	rs12541408	1.46078909221297	1.32623051262864	1.60899990733807	1.51196532716025e-14
79	rs1263629	1.46814861110765	1.33227039791727	1.61788503870305	9.20209047267694e-15
80	rs12679106	1.4688490137929	1.33265879381281	1.61895710690325	9.58390441212724e-15
81	rs12724928	1.45533128971733	1.32230899466915	1.6017354274749	1.68441932780796e-14
82	rs12877270	1.46436359928752	1.3288862219718	1.61365263290676	1.35279944569197e-14
83	rs12878084	1.46604931714116	1.33038958220611	1.6155422659925	1.14168371308863e-14
84	rs12881629	1.46210530442285	1.32718825670487	1.61073752003278	1.46494259735619e-14
85	rs12885458	1.45939787780397	1.32501047957133	1.60741533638872	1.72308397651876e-14
86	rs12890931	1.45934095027293	1.32512700976876	1.60714859288479	1.60250836362034e-14
87	rs12920259	1.46731893783879	1.3314749476894	1.61702243746805	1.02699800957596e-14
88	rs12921077	1.46587805121277	1.33020922538177	1.61538382085016	1.17668309209487e-14
89	rs1296328	1.47197587706256	1.33577112921469	1.6220690320863	5.99606513737418e-15
90	rs13033310	1.46810455881294	1.33221224359438	1.6178585701871	9.32567329863604e-15
91	rs13041173	1.46822535017253	1.33231077471806	1.61800513798699	9.2527708788289e-15
92	rs13043475	1.46272607124438	1.32726087427925	1.61201735164528	1.72186484362778e-14
93	rs13044335	1.47352420948321	1.33786525870658	1.62293891840219	3.63264821926227e-15
94	rs13107325	1.46746242714065	1.33165786409759	1.61711655307861	9.86416658412303e-15
95	rs1321519	1.47104123641323	1.33514693818175	1.62076716602827	5.96461366969991e-15
96	rs1327259	1.46778884675757	1.33188306349552	1.61756250057847	9.84564523910969e-15
97	rs13292699	1.47951102073885	1.34314069525114	1.62972715235794	2.03040476128519e-15
98	rs1330199	1.4708854563623	1.33500728277607	1.62059342570721	6.06171575717235e-15
99	rs13333747	1.4731374623903	1.33705996053948	1.62306407127929	4.72139433881813e-15
100	rs13389219	1.4704854889029	1.33446077850854	1.62037551638701	6.91019765972161e-15
101	rs13410783	1.4684254172924	1.33239792562122	1.61834026058321	9.46645812405844e-15
102	rs13427822	1.46734616030373	1.33142643789255	1.61714135522662	1.05981206701689e-14
103	rs1360201	1.46771640186977	1.33183686298321	1.61745893674419	9.83224882167708e-15
104	rs1363695	1.46721816171933	1.33135904315099	1.61694108373958	1.05024588607988e-14
105	rs140733155	1.46924444146409	1.33313402738334	1.61925146641869	8.69306366644821e-15
106	rs143121872	1.46754808289403	1.33174836709127	1.61719543182915	9.71454044320667e-15
107	rs1436348	1.46680025758194	1.33091937628331	1.61655396561336	1.1303316201066e-14
108	rs1440978	1.46506821862774	1.32954913002131	1.6144005789381	1.24001257970691e-14
109	rs1441264	1.46998193857354	1.33389881492096	1.61994813666616	7.67126169072157e-15
110	rs1446585	1.46332656690903	1.32800149198236	1.61244144253582	1.47365941391209e-14
111	rs1458156	1.46681070633538	1.33092496356223	1.61657021028557	1.13111974983127e-14
112	rs1471740	1.46787241880287	1.33198651770982	1.61762105639541	9.63102523637348e-15
113	rs1477290	1.47376255015271	1.33732413665742	1.62412088041824	5.10086185004979e-15
114	rs147730268	1.4741493863654	1.33768290175255	1.62453778131903	4.87246167104154e-15
115	rs1502317	1.47102860600827	1.33488701466024	1.62105491770432	6.72409390009072e-15
116	rs1554654	1.46929654001795	1.33325334839857	1.61922137686869	8.35506870772182e-15
117	rs1557100	1.46557162496775	1.32994047946111	1.61503482379974	1.21097009460181e-14
118	rs1619442	1.47022037768528	1.33430977455573	1.61997461172818	6.81539454956004e-15
119	rs16916303	1.46948731828829	1.33353	1.61931025063869	7.80604855803537e-15
120	rs16996657	1.47285152600713	1.33670591639807	1.62286378106785	5.09736905465959e-15
121	rs17024393	1.46677499343524	1.33043918356283	1.61708171853866	1.40269829393009e-14
122	rs17056301	1.46495517015577	1.32948794075793	1.61422573667169	1.23113799165064e-14
123	rs17115183	1.46639471385122	1.33062408909609	1.61601873469128	1.14134632336926e-14
124	rs17193211	1.46691567888637	1.33111215189066	1.61657423524101	1.07116674827279e-14
125	rs17270216	1.46879416693797	1.33290857125022	1.61853284716107	8.37094659219657e-15
126	rs17399739	1.46154414138699	1.32660699508301	1.61020655336508	1.60975255195213e-14
127	rs1743767	1.4674046262662	1.33155621927495	1.61711259803957	1.01584846371089e-14
128	rs1778830	1.46616795634666	1.33044494981475	1.61573650718662	1.15512786157018e-14
129	rs17814208	1.47093797045546	1.33512580148715	1.62056527595946	5.82623074533199e-15
130	rs1788808	1.45710704611985	1.32240195311782	1.6055337326494	2.81783381135686e-14
131	rs1814592	1.4738347623771	1.33799187678648	1.62346942793719	3.78591740841483e-15
132	rs1861410	1.47354864449868	1.33728098580761	1.62370184781516	4.85662978705148e-15
133	rs1871329	1.46755458375851	1.33169844310438	1.61727038689778	9.96624575367147e-15
134	rs1889490	1.46651720688538	1.33075443204038	1.6161304191889	1.11625728017494e-14
135	rs1899689	1.46282104545914	1.32759932188509	1.61181568547336	1.51572453647896e-14
136	rs1928496	1.47399921184108	1.33814918460654	1.6236408477482	3.70371229459019e-15
137	rs1945160	1.46679979677592	1.33099260307893	1.61646401253089	1.09201589187737e-14
138	rs197374	1.46260377667231	1.32756808343203	1.61137483962843	1.43599889759246e-14
139	rs2051559	1.46407425280459	1.32877086071568	1.6131550450849	1.30285866518421e-14
140	rs2052607	1.47025513951113	1.33416586695873	1.6202259619986	7.38008315240224e-15
141	rs2072413	1.47007668277931	1.33416198425676	1.61983738013293	6.98020561088723e-15
142	rs208477	1.46840146884586	1.33244482647382	1.61823051196413	9.18905039878065e-15
143	rs2143175	1.47056703826896	1.33461565806465	1.62036718284807	6.59056837456657e-15
144	rs215634	1.46313951958129	1.32781809999199	1.61225189939307	1.51328694763184e-14
145	rs2156675	1.46936041878755	1.33351803310432	1.61904075288245	7.5233872033218e-15
146	rs2169935	1.46503610454918	1.32950849025023	1.61437915092116	1.2510383028923e-14
147	rs2172131	1.46229767033968	1.32712939700558	1.61123284700464	1.59999196810326e-14
148	rs217672	1.4657055425175	1.3300058162518	1.61525063358054	1.22540317579262e-14
149	rs2209514	1.46542352080507	1.32980448954332	1.61487354886749	1.23140689459299e-14
150	rs2216931	1.4676908480895	1.33172279159212	1.61754115733827	1.02898811422806e-14
151	rs2283093	1.46639849136309	1.33067244816453	1.61596833122832	1.11708992370708e-14
152	rs2285639	1.46971806360067	1.33364153096925	1.61967900392561	7.96074901093333e-15
153	rs2289379	1.46503238850723	1.32938286747189	1.61452351455145	1.32516185163694e-14
154	rs2291127	1.47129804180277	1.33558873997509	1.62079677899428	5.24745463031954e-15
155	rs2292238	1.46864828335593	1.3326880164521	1.61847915909572	8.86608919763706e-15
156	rs2307111	1.46802628049737	1.3316175108256	1.61840854653134	1.20209106159681e-14
157	rs2425847	1.46497338263259	1.32948639345495	1.61426775210897	1.23916811790969e-14
158	rs2433733	1.46832661316328	1.33227743240505	1.6182688308632	9.70792669656188e-15
159	rs245767	1.46206288150866	1.32691514338105	1.61097556249047	1.64191724702193e-14
160	rs252749	1.46218713457439	1.32728209139465	1.61080393563388	1.43879532466073e-14
161	rs2568958	1.4675011522604	1.33138	1.61754319126772	1.13937187788204e-14
162	rs2606227	1.46965408579306	1.33368917224704	1.61948014337495	7.62467067706112e-15
163	rs264948	1.46738994543016	1.33152902329153	1.61711326924497	1.02412109351707e-14
164	rs2660241	1.47229828112523	1.33628810054049	1.62215186061116	5.19986422748181e-15
165	rs2678204	1.46707488796141	1.33103628782254	1.6170173169418	1.16744124920103e-14
166	rs2726036	1.48070670095199	1.34391	1.63143278436873	2.08303730449747e-15
167	rs274111	1.4663540861511	1.3306246285577	1.61592853448284	1.12643129082207e-14
168	rs2744938	1.45004209884679	1.31567989071118	1.59812588401837	6.88674773458184e-14
169	rs2802295	1.46042832805138	1.32534	1.60928257870815	2.04041849743596e-14
170	rs28350	1.46728544113105	1.33138624288023	1.61705634053845	1.05934762285338e-14
171	rs28366156	1.46748300620991	1.33159126354607	1.61724279249176	1.02451081549357e-14
172	rs284532	1.46937133665565	1.33346866947105	1.61912474917139	7.72883138009443e-15
173	rs2846139	1.46543019950935	1.32984672211961	1.61483698377748	1.20984928093311e-14
174	rs2861685	1.4690098499241	1.33296628149265	1.61893813004597	8.72869786599006e-15
175	rs28711392	1.45878431196642	1.32452358589509	1.60665441635095	1.78219615398493e-14
176	rs2920939	1.46768805621063	1.33182459442609	1.61741136134491	9.80017681553311e-15
177	rs2954021	1.47230523117123	1.33632308355776	1.62212470951488	5.12489264299442e-15
178	rs2964023	1.46388	1.32853265684346	1.61301949225588	1.3702496835077e-14
179	rs3028171	1.47451817652121	1.33927544149274	1.62341799567989	2.53817233050877e-15
180	rs3113509	1.46667120899851	1.33083539655182	1.61637152188668	1.12853134902214e-14
181	rs329118	1.46196045560149	1.32703270396774	1.61060715938051	1.5049280698454e-14
182	rs34045288	1.46508868155773	1.32919869369287	1.61487131684206	1.46967748082842e-14
183	rs34234296	1.47087205957779	1.33484539878904	1.62076043983017	6.52015179981749e-15
184	rs34517439	1.46785209685233	1.33146551451285	1.61820922490965	1.22135919406452e-14
185	rs34769775	1.46841080202572	1.33242125905123	1.61827970610525	9.31942617727034e-15
186	rs34811474	1.46737581185504	1.33138038612924	1.61726265134285	1.09320253838469e-14
187	rs35184536	1.47106327791998	1.33502513789552	1.62096361050997	6.36712101137468e-15
188	rs35394440	1.46451182507753	1.3290386653483	1.61379419704831	1.32021957026046e-14
189	rs35519679	1.46940939087293	1.33353766017509	1.61912484548961	7.57216634844983e-15
190	rs35867081	1.46843797830873	1.3324520838247	1.61830216809741	9.26512427750408e-15
191	rs36007635	1.46548270045884	1.32990635031652	1.61488028448995	1.1962695815376e-14
192	rs372519	1.46185195363887	1.32670783537573	1.61076242815177	1.69213437913677e-14
193	rs3729628	1.47146073163501	1.33577604526815	1.62092791857873	5.05755915731587e-15
194	rs3730071	1.46906736359792	1.33338379491846	1.61855793284223	7.29550474502274e-15
195	rs3737992	1.46662340548775	1.33074560500091	1.61637521509831	1.15930276105177e-14
196	rs3748916	1.47096618993165	1.33516297040294	1.62058234079773	5.77626753672049e-15
197	rs3764002	1.45582145206673	1.32212462912864	1.60303805980417	2.14535857837283e-14
198	rs3764625	1.47193844063032	1.33617844425205	1.62149208612478	4.87269969880641e-15
199	rs3766823	1.4651505238453	1.32943765652408	1.61471735586066	1.3407955969835e-14
200	rs3774063	1.46670769538616	1.33095568826553	1.61630584900118	1.07903681552142e-14
201	rs3803286	1.45957565944311	1.32489408607706	1.60794823376914	1.92375877798129e-14
202	rs383701	1.46499817720201	1.32945792379068	1.61435696519503	1.26570366646362e-14
203	rs396354	1.46493251780089	1.32938524478473	1.61430051230783	1.28254098112227e-14
204	rs40071	1.46751676703612	1.33150328599565	1.61742406810641	1.07923034095621e-14
205	rs4055791	1.46996209920939	1.3339011693423	1.61990155101033	7.61397985320215e-15
206	rs4088476	1.4692325985829	1.33329751589659	1.61902681359685	8.01610896115206e-15
207	rs41350349	1.46618465458921	1.33046376942246	1.61575045541153	1.15106635376278e-14
208	rs4240326	1.46708979559811	1.33119555888707	1.61685670747546	1.08866491203443e-14
209	rs4266606	1.47350809447061	1.33774624459891	1.62304780389901	3.82842759568641e-15
210	rs4267103	1.47320414579075	1.33755933370001	1.62260499440529	3.79098565869607e-15
211	rs4290163	1.46904193403751	1.33306940133643	1.61888360935833	8.3996246726909e-15
212	rs429343	1.46568446836052	1.32993250214892	1.61529322527431	1.25971466135341e-14
213	rs429358	1.46173346453862	1.32635955251237	1.61092421531163	1.91620314829617e-14
214	rs4307239	1.47084951575516	1.33502612221915	1.62049136117357	5.93757509575225e-15
215	rs4343865	1.46783335605639	1.33194651483401	1.61758354194897	9.69257701108027e-15
216	rs4430672	1.46998684187041	1.33405212719332	1.61977277441049	7.14426505390124e-15
217	rs4482463	1.47203661278186	1.33603350120421	1.62188432207515	5.39452697031524e-15
218	rs4485425	1.46803236255849	1.33216583447904	1.6177558091796	9.31454548809988e-15
219	rs4561038	1.47131881063933	1.33541870187631	1.62104891858975	5.73217131768108e-15
220	rs4672338	1.46458213799234	1.32912559455367	1.6138436034305	1.29614173050087e-14
221	rs4718964	1.46110790497429	1.32633900967618	1.60957062591379	1.58964834876422e-14
222	rs4757945	1.46476463378804	1.32931211116238	1.61401932200866	1.25846708676308e-14
223	rs4790292	1.46266023689403	1.32717623511897	1.61197504293703	1.75421708326988e-14
224	rs4808762	1.46775784554262	1.33170077487944	1.61771558130011	1.06205599391921e-14
225	rs4842920	1.47657872811431	1.34023663791329	1.62679088053757	3.156979654007e-15
226	rs4876611	1.47059739683639	1.33434	1.62077190104772	7.59527907128164e-15
227	rs4881171	1.46402945573697	1.32860528112341	1.61325735921592	1.38793974905875e-14
228	rs4924136	1.4668962222049	1.33111379703968	1.61652935421784	1.06373372108428e-14
229	rs494048	1.46900648519404	1.33305409669468	1.61882406639975	8.36498575385484e-15
230	rs529200	1.46612443512513	1.33030340767253	1.61581248824413	1.2173629138289e-14
231	rs530255	1.46694307448506	1.33114161152594	1.61659883903175	1.0656955737509e-14
232	rs543874	1.46750954828679	1.33086742584758	1.6181809190659	1.44774641454552e-14
233	rs55707359	1.4669481520917	1.33124591321326	1.61648337062765	1.01633049452743e-14
234	rs55726687	1.46205694197436	1.32673096675492	1.61118610716072	1.78520661902724e-14
235	rs56203622	1.46244223954652	1.32729668777433	1.61134833207198	1.54896372062415e-14
236	rs56356382	1.4731671106302	1.33713840064023	1.62303418614215	4.59081993014038e-15
237	rs56399737	1.4709310383483	1.33495213164612	1.62076082601436	6.31620250447317e-15
238	rs57636386	1.47080765357496	1.33469538103002	1.6208006595072	6.85836746544349e-15
239	rs577525	1.46859734310932	1.33248736630292	1.61861058553364	9.58784691046975e-15
240	rs57803	1.46749050106541	1.3316265152621	1.61721649879685	1.01007913633791e-14
241	rs57989773	1.46833534302474	1.33244911673791	1.61807955928096	8.97856471510527e-15
242	rs58862095	1.4623729435305	1.32698774946917	1.61157073742808	1.74969823124083e-14
243	rs61023343	1.46840691244822	1.33248116471269	1.61819837880459	9.04865193994098e-15
244	rs6103254	1.46618073552821	1.33045766606745	1.61574922980306	1.15292946106341e-14
245	rs61742688	1.4621217904311	1.32708825641162	1.6108952209659	1.54303383621461e-14
246	rs61754230	1.4660055775507	1.33046387686115	1.61535565962159	1.08729461508485e-14
247	rs61813324	1.46993395867537	1.33380402338104	1.61995750874248	7.90065441842379e-15
248	rs61826925	1.46310723874316	1.32808822181457	1.61185285502934	1.32019894595425e-14
249	rs61871585	1.46864901158559	1.33273605060316	1.61842243124973	8.66927005450476e-15
250	rs61903695	1.47080529646409	1.33487416585949	1.62057838516483	6.29373380388977e-15
251	rs61969511	1.46612365481261	1.33034023335682	1.61576604037394	1.19627383624671e-14
252	rs61992671	1.47255941377161	1.33651989752941	1.62244589930593	5.06641556438951e-15
253	rs62104476	1.4738707224135	1.33765356891194	1.62395926484513	4.51142169129769e-15
254	rs62107261	1.46388817963892	1.32816785156476	1.61347724232435	1.62727666817948e-14
255	rs6265	1.47136507900239	1.33482887854487	1.62186721497046	7.70189116422323e-15
256	rs6444950	1.46962727828947	1.33365333470553	1.61946457965361	7.68872677837442e-15
257	rs6461999	1.46701169759852	1.33118387115947	1.61669876530007	1.06781151703277e-14
258	rs6469351	1.4678961296025	1.33200901447483	1.61764599479947	9.60191864467376e-15
259	rs6551304	1.46118725795172	1.32644964906217	1.6096111935421	1.54787260783022e-14
260	rs6567160	1.47659060209063	1.33903518941186	1.62827670506556	5.64041945259701e-15
261	rs6569648	1.46865638639917	1.33264637666181	1.61854759003215	9.06542268928809e-15
262	rs6575340	1.46541957480319	1.32960896659657	1.61510232268759	1.34749320477863e-14
263	rs6594682	1.46898982378852	1.3329905911715	1.61886446662592	8.57393660662254e-15
264	rs66679256	1.46521931128085	1.32950702245412	1.61478472388017	1.32658658263583e-14
265	rs6669189	1.46918666409419	1.33320257822839	1.61904086385772	8.26174126972097e-15
266	rs6688826	1.46540230399108	1.32981542545266	1.61481350828171	1.21690557745259e-14
267	rs66954327	1.46581295083828	1.33013033354835	1.61533614613046	1.19603653718591e-14
268	rs6715925	1.46988138191219	1.33398693949999	1.61961951269322	7.12250734931888e-15
269	rs6744646	1.48513187026275	1.34750676390575	1.63681306183366	1.57042726762739e-15
270	rs67609008	1.47058176018721	1.33465170311294	1.6203558638941	6.50926591506503e-15
271	rs6861649	1.47012976557001	1.33412769319113	1.61999600086652	7.21750719761268e-15
272	rs6935484	1.47090223316749	1.33498511249221	1.62065730867821	6.15973260850106e-15
273	rs6938973	1.46715340788743	1.33113340888509	1.61707241956957	1.14367847265749e-14
274	rs6954290	1.46757454307042	1.33171099973832	1.61729912863343	9.97078777168364e-15
275	rs6973656	1.46477701790274	1.32930357969331	1.61405697310397	1.26847345591049e-14
276	rs698147	1.46780083554403	1.33189858957359	1.61757006853916	9.81141065070368e-15
277	rs6998660	1.46857609980373	1.33264017186815	1.61837816872304	8.86148192266815e-15
278	rs7027304	1.46835923824218	1.33239584131519	1.6181969244237	9.27764629617111e-15
279	rs7034554	1.46233943324207	1.32752838424901	1.61084059925729	1.34534425288441e-14
280	rs7038943	1.46514783808934	1.32955464007293	1.61456936236943	1.26841082253869e-14
281	rs7070670	1.46577169957275	1.3301297670679	1.61524591694872	1.18080255206356e-14
282	rs7124681	1.47444802769672	1.33808386346775	1.62470906774459	4.43110975526754e-15
283	rs7132908	1.47214627067447	1.33544746705135	1.62283780959644	7.38644426369978e-15
284	rs71495038	1.47471307809752	1.33884115821814	1.62437392170277	3.35187964782957e-15
285	rs719802	1.46672998227902	1.33088820979081	1.61643692166628	1.12166679042855e-14
286	rs7218014	1.45657299516596	1.32224706312775	1.60454498210653	2.56424438607212e-14
287	rs7258937	1.47251706342696	1.33659208348007	1.62226495943173	4.82630656240218e-15
288	rs7259070	1.47159	1.33539383778679	1.62167840006788	6.33577923584068e-15
289	rs72634826	1.46680726184972	1.33093294265756	1.61655292649005	1.12566756434822e-14
290	rs72892910	1.45572749931488	1.32092300002323	1.60428923731686	3.62261334647533e-14
291	rs72913721	1.46393	1.3285086254756	1.61316447011999	1.40891344290131e-14
292	rs73026725	1.47527960912206	1.34016617375566	1.62401496748129	2.11321292631922e-15
293	rs73052033	1.46636816724865	1.33050090256765	1.61610984086561	1.19898481610011e-14
294	rs73985439	1.46725937572616	1.3313998287881	1.61698238884103	1.04391694109e-14
295	rs745249	1.46664268177619	1.33079766359459	1.61635447284865	1.13831406590416e-14
296	rs7460093	1.46880084711916	1.33289239520879	1.61856721236678	8.45333381310194e-15
297	rs7537581	1.46565112376051	1.32995549890614	1.61519180028747	1.2331596636647e-14
298	rs75412871	1.46661861422382	1.33083040846118	1.61626165581453	1.11243938832539e-14
299	rs75557510	1.4672278896566	1.33136961955485	1.6169496799138	1.04828092404718e-14
300	rs756717	1.46942329271437	1.33347405259091	1.61923271695933	7.83906586243802e-15
301	rs7575523	1.46797370002943	1.33182885879384	1.61803580824169	1.07110762897345e-14
302	rs7683836	1.46775484756499	1.33187542641083	1.61749683929225	9.77452368569763e-15
303	rs76895963	1.46433537776432	1.32864638220002	1.61388171247011	1.49939165023463e-14
304	rs77149883	1.46547420365874	1.32992149251326	1.6148431720813	1.1846081243262e-14
305	rs7774	1.46338519800963	1.3280601319935	1.61249945402636	1.46066196147621e-14
306	rs78162573	1.4648292683791	1.32937741954464	1.61408246744183	1.24582044165464e-14
307	rs7828631	1.46898025142663	1.33317197392263	1.61862311936561	7.84439233096192e-15
308	rs784257	1.46831607216136	1.3324192696729	1.61807333235028	9.0499542828985e-15
309	rs7893571	1.46706694350808	1.33120651379269	1.61679303281213	1.07524565013221e-14
310	rs7916385	1.4670807357644	1.33118739114831	1.6168466585267	1.08970305812007e-14
311	rs7944782	1.4718864653107	1.33586306286049	1.62176036376498	5.57405657919626e-15
312	rs79518326	1.46636421141042	1.33065211597656	1.61591746985444	1.11557972380118e-14
313	rs803973	1.46414455357252	1.32880504291802	1.61326846641742	1.31105324456507e-14
314	rs8059619	1.45285909208756	1.31961538458952	1.59955663302461	2.71985241191855e-14
315	rs8078135	1.4697669155063	1.33377688951837	1.61962229432313	7.58449116160696e-15
316	rs8093356	1.46574713960587	1.33011270304913	1.61521250969018	1.18104421384008e-14
317	rs8096564	1.4686575861445	1.33270497181397	1.61847907148116	8.82164260435364e-15
318	rs815163	1.46468855780266	1.32912870427082	1.61407436651141	1.33856652760866e-14
319	rs854917	1.4653796289944	1.32980114917519	1.61478087036071	1.21629426029484e-14
320	rs862320	1.46621421744946	1.3303434293388	1.61596177651616	1.22922472394686e-14
321	rs879620	1.47809877553529	1.34155941002253	1.62853465446024	2.74695577355541e-15
322	rs9294260	1.46561611430515	1.32990504995221	1.61517590642138	1.24868890583094e-14
323	rs936145	1.46723360925937	1.33140171246193	1.61692331021532	1.03447221191866e-14
324	rs9421249	1.4691919585794	1.33312952300842	1.61914125664498	8.56645790014123e-15
325	rs9449999	1.46136303930785	1.32690892795373	1.60944122664728	1.31937790088045e-14
326	rs9480184	1.4677471308863	1.33187386822639	1.61748172377146	9.75764336086958e-15
327	rs9522183	1.46280166283605	1.32751509137059	1.61187523871137	1.56679952828642e-14
328	rs9522279	1.46157061806789	1.32654391074622	1.6103414702629	1.67164659671065e-14
329	rs9568867	1.46377779833284	1.3281585967143	1.61324517131673	1.57868846543387e-14
330	rs9571687	1.46793511178941	1.33206623416186	1.61766242335542	9.46360010650591e-15
331	rs9673839	1.4663785617083	1.33062437568053	1.61598278638026	1.13535619321241e-14
332	rs9783304	1.47067810741964	1.33435714685511	1.62092592732091	7.7224662027446e-15
333	rs9839081	1.46738406688497	1.3315005791087	1.61713485786783	1.03596313273357e-14
334	rs9843653	1.46420801323778	1.32825313508374	1.61407870939794	1.72877894141689e-14
335	rs9866090	1.46693460531496	1.33110825631259	1.61662068134992	1.07960665981086e-14
336	rs9917946	1.46736682017349	1.33150102468256	1.61709630336889	1.03007461525323e-14
337	rs9940278	1.46044080993572	1.32221871413045	1.61311236676027	8.26438922120908e-14
338	rs9955276	1.46204222383409	1.32710913857968	1.61069455565759	1.49013234387238e-14
339	rs9968060	1.47140989386885	1.33550473705365	1.6211451863148	5.66637382883005e-15
340	All	1.4671911250798	1.33165480858761	1.6165223777445	9.05708011647574e-15
